# Supplementary material for: A new species and three new combinations in the genus Nannengaella (Physaraceae, Myxomycetes)
Source: Front Microbiol. 2026 May 12;17:1733966. doi: 10.3389/fmicb.2026.1733966 (PMC13201397; doi:10.3389/fmicb.2026.1733966)
Supplement: Supplementary file 1 [file Data_Sheet_1.zip]

Archive with 6 entries (5 files):
- sequence alignment/COI_mafft.fasta
- sequence alignment/EF-1A_mafft.fasta
- sequence alignment/SSU_mafft.fasta
- sequence alignment/Tub_mafft.fasta
- sequence alignment/mtSSU_mafft.fasta
- sequence alignment/
