# Supplementary material for: A new species and three new combinations in the genus Nannengaella (Physaraceae, Myxomycetes)
Source: Front Microbiol. 2026 May 12;17:1733966. doi: 10.3389/fmicb.2026.1733966 (PMC13201397; doi:10.3389/fmicb.2026.1733966)
Supplement: Supplementary file 1 [file Data_Sheet_1.zip › sequence alignment/COI_mafft.fasta]

>Nannengaella_conglomeratum_HMJAU_M20366_2
ccttcatctttaattttattagtatatcatcttatgttgaagtaggtgctggaaaggatggactgtttatcctccattagcttcaattactggacatagtggaccttctgttga-cttgccatttttagtttgcatttagcaggtgtttcttccatgttaggtgctataaattttatatgactatacgaaatatgcgtgttaaggaataactggtgagcgtttatcactttttgtttgggctgttttagtaacagtattctt-cttttattatctcttcctgtgctagctggtgctatactatgttattaacagatcgtaattttaacacatcattttttgaccctgttggaggtggagatcctatattata-taacatttattttggttttttggtcatccgaggtttatattttgatttacctgggtttggtatagtatcaataatattcaagcatatgctggtaaagctatttttggtatttaggtatggtttatgc-atattatctactggtgtcttaggtttattgtgtgggcacatcatatgta-----------------------------------------------------------------------------------------------------------------------------------------------------------------------------------------------------
>Nannengaella_conglomeratum_HMJAU_M20366_1
ccttcatctttaattttattagtatatcatcttatgttgaagtaggtgctggaaaggatggactgtttatcctccattagcttcaattactggacatagtggaccttctgttga-cttgccatttttagtttgcatttagcaggtgtttcttccatgttaggtgctataaattttatatgactatacgaaatatgcgtgttaaggaataactggtgagcgtttatcactttttgtttgggctgttttagtaacagtattctt-cttttattatctcttcctgtgctagctggtgctatactatgttattaacagatcgtaattttaacacatcattttttgaccctgttggaggtggagatcctatattata-taacatttattttggttttttggtcatccgaggtttatattttgatttacctgggtttggtatagtatcaataatattcaagcatatgctggtaaagctatttttggtatttaggtatggtttatgc-atattatctactggtgtcttaggtttattgtgtgggcacatcatatgta-----------------------------------------------------------------------------------------------------------------------------------------------------------------------------------------------------
>Nannengaella_plicatum_HMJAU_M10278_1
--ttcgtctcttattttattagtatatcctcttatgttgaggtaggagcaggtaaggatggactgtctatcctccattagcttctgtaacagggcattcaggaccctctgtagatcttgccatttttagtcttcatcttgctggagtttcttctatgttaggtgctattaattttatatgactatacgtaatatgcgtgttaaggaataactggtgaacgtttatcactttttgtttgggctgtcttagttacagtattctt-cttttattatctttgcctgttttagcaggtgctatactatgttattaacagatcgcaattttaatacatctttttttgatcccgttggaggaggtgatcctattttata-taacatttgttttggttttttggtcatccgaggtgtatatacttatttgccaggttttggtatagtatcagtaatattcaagcatatgctggtaaagcaatctttggtatttaggaatggtttatgc-atgttatccattggtgttctaggattattgtatgggctcatcatatgtatacag-tggattagatgtagatactcgtgcttattttacggctgcaacatgattattgctgtacctacggtattaagatattcagttggttagcacattatttggatcatatttgaaactaaaaacacctcttttatttattttaggttttcttatctatttactcttggaggattaagtggtgttgtcttagcaaa
>Nannengaella_plicatum_HMJAU_M10278_2
--ttcgtctcttattttattagtatatcctcttatgttgaggtaggagcaggtaaggatggactgtctatcctccattagcttctgtaacagggcattcaggaccctctgtagatcttgccatttttagtcttcatcttgctggagtttcttctatgttaggtgctattaattttatatgactatacgtaatatgcgtgttaaggaataactggtgaacgtttatcactttttgtttgggctgtcttagttacagtattctt-cttttattatctttgcctgttttagcaggtgctatactatgttattaacagatcgcaattttaatacatctttttttgatcccgttggaggaggtgatcctattttata-taacatttgttttggttttttggtcatccgaggtgtatatacttatttgccaggttttggtatagtatcagtaatattcaagcatatgctggtaaagcaatctttggtatttaggaatggtttatgc-atgttatccattggtgttctaggattattgtatgggctcatcatatgtatacag-tggattagatgtagatactcgtgcttattttacggctgcaacatgattattgctgtacctacggtattaagatattcagttggttagcacattatttggatcatatttgaaactaaaaacacctcttttatttattttaggttttcttatctatttactcttggaggattaagtggtgttgtcttagcaaa
>Nannengaella_plicatum_HMJAU_M20303_1
--------------------------------------------------------------------------------cttcgattacaggtcatagtggaccttctgttga-tttgccatttttagtttacatcttgctggtgtttcttctatgttaggagctataaattttatttgactatacgtaatatgcgtgttaaggcattactggagaaagactttcactttttgtttgggctgttttagttacagtatcctt-cttttattatctttacctgtattagctggtgctatactatgcttttaacagatcgaaattttaatacttctttttttgatcctg-tggcggtggagatcctatttcata-caacacttatctcggttttttggtcatctgaagtatatatactaatttacctggttttggtatagtatcaattatattcaagcttatgctggcaaagccatttttggtatttaggaatggtttatgc-atgttatccacaggtgttcttggattattgtttgggctcatcatatgt------------------------------------------------------------------------------------------------------------------------------------------------------------------------------------------------------
>Nannengaella_plicatum_HMJAU_M20348_1
-ccttcttctttattttattagtatatcatcttatgttgaagtaggtgctggtatggatggacagtttatcctccattagcttcgattacaggtcatagtggaccttctgttga-tttgccatttttagtttacatcttgctggtgtttcttctatgttaggagctataaattttatttgactatacgtaatatgcgtgttaaggcattactggagaaagactttcactttttgtttgggctgttttagttacagtatcctt-cttttattatctttacctgtattagctggtgctatactatgcttttaacagatcgaaattttaatacttctttttttgatcctg-tggcggtggagatcctattttata-caacacttatttcggttttttggtcatctgaagtatatatactaatttacctggttttggtatagtatcaattatattcaagcttatgctggcaaagccatttttggtatttaggaatggtttatgc-atgttatctataggtgttcttggattattgtttgggctcatcatatgtatacag-tggcttggatgtagatacaagagcttattttacagcagctacatgataactgctgtgcctacggtattaaaatatttagctggttagcactttatttggatcatatttaaaactaaaaacacccttattatttatattaggctttttaatttatttaccttaggtggcttaagtggagtcgtcttggcaaa
>Nannengaella_mellea_HMJAU_M10127_1
----------------------------------tgttgaagtaggtgcaggaatggatggactgtatatccaccattagcttctgtaacaggtcatag-ggcccttctgttga-ttagctatttttagtttacatttagcaggtgtttcttcaatgttaggtgctattaattttatatgactatacgaaatatgcgtgtgaaggtttaactggagaacgtttgtcattatttg-ttgggctgttttagtaacagtatactc-ttattattatctcttcctgtattagcaggtgctataccatgctcttaactgatcgtaactttaatacttctttttctgatcctg-tggaggaggagatcctattcttta-caacatcttttttggtttttcggtcatcagaagtttatattttaatttacctggttttggtatagtttcaatcatattcaatcatatgctggtaaagcaatatttggtatttaggaatggtttatgc-atgctttctactggtgttttaggattattgtttgggctcatcatatgta-----------------------------------------------------------------------------------------------------------------------------------------------------------------------------------------------------
>Nannengaella_mellea_HMJAU_M10204_1
---------------------------catcttatgttgaagtaggtgcaggaatggatggactgtatatccaccattagcttctgtaacaggtcatag-ggcccttctgttga-ttagctatttttagtttacatttagcaggtgtttcttcaatgttaggtgctattaattttatatgactatacgaaatatgcgtgtgaaggtttaactggagaacgtttgtcattatttg-ttgggctgttttagtaacagtatactc-ttattattatctcttcctgtattagcaggtgctataccatgcttttaactgatcgtaactttaatacttctttttctgatcctg-tggaggaggagatcctattcttta-caacatcttttttggtttttcggtcatcagaagtttatattttaatttacctggttttggtatagtttcaatcatattcaatcatatgctggtaaagcaatatttggtatttaggaatggtttatgc-atgctttctattggtgttttaggattattgtttgggctcatcatatgtacac--------------------------------------------------------------------------------------------------------------------------------------------------------------------------------------------------
>Nannengaella_mellea_HMJAU_M20286_1
ccatcttctttgatattattagtatttcatcttatgttgaagtaggtgcaggaatggatggactgtatatccaccattagcttctgtaacaggtcatag-ggcccttctgttga-ttagctatttttagtttacatttagcaggtgtttcttcaatgttaggtgctattaattttatatgactatacgaaatatgcgtgtgaaggtttaactggagaacgtttgtcattatttg-ttgggctgttttagtaacagtatactc-ttattattatctcttcctgtattagcaggtgctataccatgctcttaactgatcgtaactttaatacttctttttctgatcctg-tggaggaggagatcctattcttta-caacatcttttttggtttttcggtcatcagaagtttatattttaatttacctggt-------------------------------------------------------------------------------------------------------------------------------------------------------------------------------------------------------------------------------------------------------------------------------------------------------------------------------
>Nannengaella_mellea_HMJAU_M20346_1
ccatcttctttgatattattagtatttcatcttatgttgaagtaggtgcaggaatggatggactgtatatccaccattagcttctgtaacaggtcatag-ggcccttctgttga-ttggctatttttagtttacatttagcaggtgtttcttcaatgttaggtgctattaattttatatgactatacgaaatatgcgtgtgaaggtttaactggagaacgtttgtcattatttg-ttgggctgttttagtaacagtatactc-ttattattatctcttcctgtattagcaggtgctataccatgcttttaactgatcgtaactttaatacttctttttctgatcctg-tggaggaggagatcctattcttta-caacatcttttttggtttttcggtcatcagaagtttatattttaatttacctggt-------------------------------------------------------------------------------------------------------------------------------------------------------------------------------------------------------------------------------------------------------------------------------------------------------------------------------
>Nannengaella_mellea_HMJAU_M20365_1
ccatcctcttt-attttattagtatatcttcatatgttgaagtgggtgctggaatggttggactgtgtatccacctctcgcttctgttacaggtcatag-ggtccttctgttga-ttagcaatttttagtttacatttagcaggtgtttcttctatgttaggtgctataaatttcatacgactatacgtaatatgcgtgtgaaggcttaacgggagaacgtttatcattatttgtttgggctgttttagttacagtatactt-ttattattatctcttcctgttttagcaggtgctatacaatgcttttaacagatagaaattttaatacttctttttttgatcctg-tggaggaggagatcctattcttta-caacatcttttttggttttttggtcatccgaagtttatattttaatttgcct----------------------------------------------------------------------------------------------------------------------------------------------------------------------------------------------------------------------------------------------------------------------------------------------------------------------------------
>Nannengaella_mellea_HMJAU_M20329_1
----------------------------------------------------------------------------------------------------ggtccatctgttga-tttgctatttttagtcttcatttagctggtgtatcttctatgttaggagctatcaattttatatgactatacgtaatatgcgtgtgaaggtttaacaggtgaacgtttgtctttatttg-ttgggctgttttagttacagtatactt-ttattattatctcttcctgtattagcaggtgcaatactatgttgttaactgatcgtaattttaatacttctttttttgatcctg-tggaggtggagatcctattcttta-caacatctattttggttctttggtcatcagaggtgtatattttaatttacctggttttggtattgtgtcaataatattcaaacttatgctggtaaagctatatttggcatttgggtatggtttatgc-atgctatcaataggggtactaggtttattgtatgggctcatcatatgta-----------------------------------------------------------------------------------------------------------------------------------------------------------------------------------------------------
>Physarum_nigritum_HMJAU_M20277_1
--------------attattatta--tctagttatgtcgaaatggcgctggaacaggatggactgt-tatccacctttagcatccat-acgggtcatag-tggacttctgttgatttagctatttttagt-ttcatctagcaggtgtttcttctatgttaggtgctat-aattttatttgtacattcgaaatatgcgttaaaaggactaactgcggagcgtttatc-tttatcgtttgggctgttcttgtaactgtaattttattacttttatccttacctgt-ttggcaggtgctatactatgttattgacagat-gtaattttaatacatcattttctgatgcta-cggtggaggagatcctattttatatcaacatttgttttggttttttggacaccctgaagtttattctaattctacctggttttggtat-gtttcaattattattcaaactatgctaataaagaatttttggctatttaggaatggtttatgccatgctttccattggtatttaggatttatagtgtgggctcac-atatgta-----------------------------------------------------------------------------------------------------------------------------------------------------------------------------------------------------
>Physarum_viride_s__lat__LE317322
ccttcttcattaatattattgttatctcttcttatgttgaaataggtgctggaacggttggactgt-atatcacctttagcttctat-aacggacacag-tggtcttctgtagatcttgctatatttagt-ttcatcttgcaggtgtgtcttcaatgttaggagctat-aattttatatgtacattcgtaatatgcgtttaaaggattaacagcagaacgtttgtc-tcttttgtttgggctgtactcgtgacagtaatattattattattatcattaccagt-ttagcaggcgctatactatgttattaactgat-gtaattttaatacttctttttttgatgcta-cggagggggagatcctatattatatcaacatcttttttggttttttggacaccctgaagtttattttaattttacctggttttggtat-gtatcaattattattcaaactatgcaaataaaggatattcggctatttaggaatggtttatgcgatgttgtccattggaatcttggtttcatagtgtgggcacat-atatgtatactgttggcttagatgttgatac--gagcttatttcac-gctgcaacaatgatattgcagtacctacggtattaaaatttttagtggttagcaacattatttggatcttatttaaagcttaaaactcccttattatttatcttaggctttcttattttgttaccttggaggc------------------------
