# Supplementary material for: A new species and three new combinations in the genus Nannengaella (Physaraceae, Myxomycetes)
Source: Front Microbiol. 2026 May 12;17:1733966. doi: 10.3389/fmicb.2026.1733966 (PMC13201397; doi:10.3389/fmicb.2026.1733966)
Supplement: Supplementary file 1 [file Data_Sheet_1.zip › sequence alignment/EF-1A_mafft.fasta]

>Nannengaella_herbaticum_HMJAU_M20342_1
------------------------------------------------------------
------------------------------------------------------------
------------------------------------------------------------
------------------------------------------------------------
------------------------------------------------------------
------------------------------------------------------------
-----------------------------------------------------------c
aagatggatgagaaatccgtcaactggagccaggcccgttacgatgaaatcgtgaaggaa
acctcctccttcgtcaagaagatcggatacaaccccgagaagatcaacttcgtccccatc
tctggatggaacggagacaacatgctcgagaagtcccccaacctcggctggtacaagggt
gtcaccctcctcgaggctctcgacgctatcactgagcctaagcgcccgactgacaagccc
ctccgtgttccccttcaagatgtgtacaagatcggaggtatcggaactgttcccgtcggc
cgtgttgagactggtgttctcaagcccggcatgatcgttactttcgcccccgccgccttg
tccactgaagtcaagtccgtcgagatgcaccacgtcgccctccccgaggccgtcccagga
gacaacgttggtttcaacgtaaagaacttgtctgtcaaggatatccgtcgtggtatggtc
gctggagactccaagaacaacccaccccaggagactgagtccttcaatgcccaagtcatt
atcctcaaccaccccggaacaatccacgccggatatgcccccgtgttggattgccacact
gcccacattgcctgcaagttcactgagatcttgtccaaggtcgaccgtcgtactggacaa
gccgtcgaggaggtccccaagaacatcaagaacggtgatgctgccatcgtcaagctc--
>Nannengaella_herbaticum_HMJAU_M20342_2
------------------------------------------------------------
------------------------------------------------------------
------------------------------------------------------------
------------------------------------------------------------
------------------------------------------------------------
------------------------------------------------------------
-----------------------------------------------------------c
aagatggatgagaaatccgtcaactggagccaggcccgttacgatgaaatcgtgaaggaa
acctcctccttcgtcaagaagatcggatacaaccccgagaagatcaacttcgtccccatc
tctggatggaacggagacaacatgctcgagaagtcccccaacctcggctggtacaagggt
gtcaccctcctcgaggctctcgacgctatcactgagcctaagcgcccgactgacaagccc
ctccgtgttccccttcaagatgtgtacaagatcggaggtatcggaactgttcccgtcggc
cgtgttgagactggtgttctcaagcccggcatgatcgttactttcgcccccgccgccttg
tccactgaagtcaagtccgtcgagatgcaccacgtcgccctccccgaggccgtcccagga
gacaacgttggtttcaacgtaaagaacttgtctgtcaaggatatccgtcgtggtatggtc
gctggagactccaagaacaacccaccccaggagactgagtccttcaatgcccaagtcatt
atcctcaaccaccccggaacaatccacgccggatatgcccccgtgttggattgccacact
gcccacattgcctgcaagttcactgagatcttgtccaaggtcgaccgtcgtactggacaa
gccgtcgaggaggtccccaagaacatcaagaacggtgatgctgccatcgtcaagctc--
>Nannengaella_plicatum_HMJAU_M10278_1
------------------------------------------------------------
------------------------------------------------------------
------------------------------------------------------------
------------------------------------------------------------
------------------------------------------------------------
------------------------------------------------------------
-----------------------------------------------------------c
aagatggatgagaaatccgttaactggagccaggcccgttacgacgaaatcgtcaaggaa
acctcctccttcgtcaagaagatcggatacaaccccgagaagatcgccttcgtccccatc
tctggatggaacggagataacatgctcgagaagtcccccaacctcggctggtacaaggga
gtcaccctcctcgaggctctcgacggaatcactgagcccaagcgcccgaccgacaagcca
ctccgtgtcccccttcaggatgtgtacaagatcggaggtattggaactgttcccgtcggc
cgtgttgagactggtatcctcaagcccggcatggtcgtcaccttcgcccccgctgccttg
tccactgaagtcaagtccgtcgagatgcaccacgtcgctctccctgaggccgtcccagga
gacaacgttggtttcaacgtgaagaacttgtctgtcaaggatatccgccgtggtatggtc
gctggtgactccaagaacaaccctccccaggagactgagtccttcaacgcccaagttatc
atcctcaaccaccccggaacaatccacgccggatatgcccccgtgttggattgccacact
gcccacattgcctgcaagttcactgagatcttgtccaaggtcgaccgtcgtactggacaa
gccgtcgaggaggtccccaagaacatcaagaacggtgatgctgccatcgtc--------
>Nannengaella_plicatum_HMJAU_M10278_2
------------------------------------------------------------
------------------------------------------------------------
------------------------------------------------------------
------------------------------------------------------------
------------------------------------------------------------
------------------------------------------------------------
------------------------------------------------------------
--gatggatgagaaatccgttaactggagccaggcccgttacgacgaaatcgtcaaggaa
acctcctccttcgtcaagaagatcggatacaaccccgagaagatcgccttcgtccccatc
tctggatggaacggagataacatgctcgagaagtcccccaacctcggctggtacaaggga
gtcaccctcctcgaggctctcgacggaatcactgagcccaagcgcccgaccgacaagcca
ctccgtgtcccccttcaggatgtgtacaagatcggaggtattggaactgttcccgtcggc
cgtgttgagactggtatcctcaagcccggcatggtcgtcaccttcgcccccgctgccttg
tccactgaagtcaagtccgtcgagatgcaccacgtcgctctccctgaggccgtcccagga
gacaacgttggtttcaacgtgaagaacttgtctgtcaaggatatccgccgtggtatggtc
gctggtgactccaagaacaaccctccccaggagactgagtccttcaacgcccaagttatc
atcctcaaccaccccggaacaatccacgccggatatgcccccgtgttggattgccacact
gcccacattgcctgcaagttcactgagatcttgtccaaggtcgaccgtcgtactggacaa
gccgtcgaggaggtccccaagaacatcaagaacggtgatgctgccatcgtcaagctcac
>Nannengaella_plicatum_HMJAU_M20303_1
------------------------------------------------------------
------------------------------------------------------------
------------------------------------------------------------
------------------------------------------------------------
------------------------------------------------------------
------------------------------------------------------------
------------------------------------------------------------
--gatggatgagaaatccgttaactggagccaagcccgttacgatgaaatcgtgaaggaa
acctcctccttcgtcaagaagatcggatacaaccccgagaagatcgccttcgtccccatt
tctggatgggccggagataacatgctcgagaagtcccccaacctctcctggtacaaggga
cccacactcctcgaggctctcgacggaatcactgagcccaagcgtccgactgacaagcca
ctccgtgtcccccttcaggatgtgtacaagatcggaggtattggaactgtgcccgtcggc
cgtgttgagactggtatcctcaagcccggcatggtcgtcaccttcgcccccgctgccttg
tccactgaagtcaagtccgtcgagatgcaccacgtcgctctccctgaggccgtcccagga
gacaacgttggtttcaacgtgaagaacttgtctgtcaaggatatccgccgtggtatggtc
gctggtgactccaagaacaaccctccccaggaaactgagtccttcaacgcccaagttatc
atcctcaaccaccccggaaccatccacgccggatatgcccccgtgttggactgccacacc
gcccacattgcctgcaagttcactgagatcttgtccaaggtcgaccgtcgtactggacaa
gccgtcgaggaggtccccaagaacatcaagaacggtgatgctgccatcgtc--------
>Nannengaella_plicatum_HMJAU_M20302_1
------------------------------------------------------------
------------------------------------------------------------
------------------------------------------------------------
------------------------------------------------------------
------------------------------------------------------------
------------------------------------------------------------
-----------------------------------------------------------c
aagatggatgagaaatccgttaactggagccaagcccgttacgatgaaatcgtgaaggaa
acctcctccttcgtcaagaagatcggatacaaccccgagaagatcgccttcgtccccatt
tctggatgggccggagataacatgctcgagaagtcccccaacctctcctggtacaaggga
cccacactcctcgaggctctcgacggaatcactgagcccaagcgtccgactgacaagcca
ctccgtgtcccccttcaggatgtgtacaagatcggaggtattggaactgtgcccgtcggc
cgtgttgagactggtatcctcaagcccggcatggtcgtcaccttcgcccccgctgccttg
tccactgaagtcaagtccgtcgagatgcaccacgtcgctctccctgaggccgtcccagga
gacaacgttggtttcaacgtgaagaacttgtctgtcaaggatatccgccgtggtatggtc
gctggtgactccaagaacaaccctccccaggaaactgagtccttcaacgcccaagttatc
atcctcaaccaccccggaaccatccacgccggatatgcccccgtgttggactgccacacc
gcccacattgcctgcaagttcactgagatcttgtccaaggtcgaccgtcgtactggacaa
gccgtcgaggaggtccccaagaacatcaagaacggtgatgctgccatcgtcaagctcac
>Nannengaella_plicatum_HMJAU_M20348_1
------------------------------------------------------------
------------------------------------------------------------
------------------------------------------------------------
------------------------------------------------------------
------------------------------------------------------------
------------------------------------------------------------
-----------------------------------------------------------c
aagatggatgagaaatccgttaactggagccaggcccgttacgatgaaatcgtgaaggaa
acctcctccttcgtcaagaagatcggatacaaccccgagaagatcgccttcgtccccatt
tctggatgggcaggagataacatgctcgagaagtccgccaacctctcttggtacaaggga
cccacactcctcgaggctctcgacggaattactgagcccaagcgtccgactgacaagcca
ctccgtgtcccccttcaggatgtgtacaagatcggaggtattggaactgtacccgtcggc
cgtgttgagactggtatcctcaagcccggcatggtcgtcaccttcgcccccgctgccttg
tccactgaagtcaagtccgtcgagatgcaccacgtcgctctccctgaggccgtcccagga
gacaacgttggtttcaacgtgaagaacttgtctgtcaaggatatccgccgtggtatggtc
gctggtgactccaagaacaaccctccccaggaaactgagtccttcaatgcccaagttatc
atcctcaaccaccccggaaccatccacgccggatatgcgcccgtgttggactgccacacc
gcccacattgcctgcaagttcactgagatcttgtccaaggtcgaccgtcgtactggacaa
gccgtcgaggaggtccccaagaacatcaagaacggtgatgctgccatcgtcaagctcac
>Nannengaella_conglomeratum_HMJAU_M20366_2
------------------------------------------------------------
------------------------------------------------------------
------------------------------------------------------------
------------------------------------------------------------
------------------------------------------------------------
------------------------------------------------------------
-----------------------------------------------------------c
aagatggatgagaaatccgtcaactggagccaaccccgttacgatgaaatcgtgaaggaa
acctcctccttcgtcaagaagatcggatacaaccccgagaagatcaacttcgtccccatc
tctggatggaacggtgacaacatgctcgagaagtcccccaacctcggctggtacaaggga
gtcaccctcctcgaggccctcgacagcatcaccgagcccaagcgcccgaccgacaagcct
ctccgtgtccccctccaggatgtgtacaagatcggaggtattggaactgttcccgtcggc
cgtgttgagactggtatcctcaagcccggcatgatcgtcaccttcgcccccgctgccttg
tccactgaagtcaagtccgttgagatgcaccacgtcgctctccctgaggccgtcccagga
gacaacgttggtttcaacgttaagaacttgtctgtcaaggatatccgccgtggtatggtt
gctggtgactccaagaacaacccaccccaggagactgagtccttcaacgcccaagtcatc
atcctcaaccaccccggaaccatccacgccggatatgcgcccgtgttggactgccacact
gcccacattgcctgcaagttcactgagatcttgtccaaggtcgaccgtcgtactggacaa
gccgtcgaggaggtccccaagaacatcaagaacggtgatgctgccatcgtcaagctcac
>Nannengaella_conglomeratum_HMJAU_M20366_1
------------------------------------------------------------
------------------------------------------------------------
------------------------------------------------------------
------------------------------------------------------------
------------------------------------------------------------
------------------------------------------------------------
-----------------------------------------------------------c
aagatggatgagaaatccgtcaactggagccaaccccgttacgatgaaatcgtgaaggaa
acctcctccttcgtcaagaagatcggatacaaccccgagaagatcaacttcgtccccatc
tctggatggaacggtgacaacatgctcgagaagtcccccaacctcggctggtacaaggga
gtcaccctcctcgaggccctcgacagcatcaccgagcccaagcgcccgaccgacaagcct
ctccgtgtccccctccaggatgtgtacaagatcggaggtattggaactgttcccgtcggc
cgtgttgagactggtatcctcaagcccggcatgatcgtcaccttcgcccccgctgccttg
tccactgaagtcaagtccgttgagatgcaccacgtcgctctccctgaggccgtcccagga
gacaacgttggtttcaacgttaagaacttgtctgtcaaggatatccgccgtggtatggtt
gctggtgactccaagaacaacccaccccaggagactgagtccttcaacgcccaagtcatc
atcctcaaccaccccggaaccatccacgccggatatgcgcccgtgttggactgccacact
gcccacattgcctgcaagttcactgagatcttgtccaaggtcgaccgtcgtactggacaa
gccgtcgaggaggtccccaagaacatcaagaacggtgatgctgccatcgtcaagctcac
>Nannengaella_leocopus_HMJAU_M20327_1
------------------------------------------------------------
------------------------------------------------------------
------------------------------------------------------------
------------------------------------------------------------
------------------------------------------------------------
------------------------------------------------------------
------------------------------------------------------------
--gatggatgagaaatccgtcaactggagccaggcccgttacgatgaaatcgtgaaggag
acctcttccttcgtcaagaagatcggatacaaccccgagaagatcaacttcgtccccatc
tctggatggaacggagacaacatgcttgagaagtcccccaacctctcctggtacaaggga
gtcaccctcctcgaggctctcgactcgatcactgaacctaaacgtccaactgacaagccc
ctccgtgtcccccttcaggatgtctacaagattggaggtatcggaacagtgcccgtcggc
cgtgttgagactggtatcctcaagcccggcatggtcgtcaccttcgcccccgctgccctg
tccactgaagtcaagtccgtcgagatgcaccacgtcgccctccctgaggccgtcccaggt
gacaacgttggtttcaacgtgaagaacttgtctgtcaaggatatccgccgtggtatggtc
gctggtgactccaagaacaaccctcctcaggagactgagtccttcaatgcccaagtcatc
atcctcaaccaccctggaacaatccacaacggatatgcccccgtgctcgattgccacacc
gcccacattgcgtgcaagttcactgagatcttgtccaaggtcgaccgtcgtactggacaa
gccgttgaggaggtccccaagaacatcaagaacggtgatgctgccatcgtcaagctca-
>Nannengaella_leocopus_HMJAU_M20301_1
------------------------------------------------------------
------------------------------------------------------------
------------------------------------------------------------
------------------------------------------------------------
------------------------------------------------------------
------------------------------------------------------------
-----------------------------------------------------------c
aagatggatgagaaatccgtcaactggagccaggcccgttacgatgaaatcgtgaaggag
acctcttccttcgtcaagaagatcggatacaaccccgagaagatcaacttcgtccccatc
tctggatggaacggagacaacatgcttgagaagtcccccaacctctcctggtacaaggga
gtcaccctcctcgaggctctcgactcgatcactgaacctaaacgtccaactgacaagccc
ctccgtgtcccccttcaggatgtctacaagattggaggtatcggaacagtgcccgtcggc
cgtgttgagactggtatcctcaagcccggcatggtcgtcaccttcgcccccgctgccctg
tccactgaagtcaagtccgtcgagatgcaccacgtcgccctccctgaggccgtcccaggt
gacaacgttggtttcaacgtgaagaacttgtctgtcaaggatatccgccgtggtatggtc
gctggtgactccaagaacaaccctcctcaggagactgagtccttcaatgcccaagtcatc
atcctcaaccaccctggaacaatccacaacggatatgcccccgtgctcgattgccacacc
gcccacattgcgtgcaagttcactgagatcttgtccaaggtcgaccgtcgtactggacaa
gccgttgaggaggtccccaagaacatcaagaacggtgatgctgccatcgtcaagctcac
>Nannengaella_cremiluteum_HMJAU_M10217_1
------------------------------------------------------------
------------------------------------------------------------
------------------------------------------------------------
------------------------------------------------------------
------------------------------------------------------------
------------------------------------------------------------
-----------------------------------------------------------c
aagatggatgagaaatccgtcaactggagccaggcccgttacgatgaaatcgtgaaggaa
acctcctccttcgtcaagaagatcggatacaaccccgagaagatcaacttcgtccccatc
tctggatggagcggagacaacatgctcgagaagtcccccaacctctcctggtacaaggga
atcaccctcctcgaggctctcgacagtatcactgagcccaagcgtccaactgacaagccc
ctccgtgtcccccttcaggatgtctacaagattggaggtattggaacagtgcccgtcggc
cgtgttgagactggtatcctcaagcccggcatggtcgtcaccttcgcccccgctgccttg
tccactgaagtcaagtccgtcgagatgcaccacgtcgctctccctgaggccgtcccagga
gacaacgttggtttcaacgtgaagaacttgtctgtcaaggatatccgccgtggtatggtc
gctggtgactccaagaacgcacccccccaggagactgagtccttcaacgcccaagtcatc
atcctcaaccaccccggaacaatccacgccggatacgccccagtgctcgattgccacacc
gcccacatcgcgtgcaagttcactgagatcctctccaaggtcgaccgtcgtactggacaa
gccgtcgaggaggtccccaagaacatcaagaacggtgatgctgccatcgtc--------
>Nannengaella_cremiluteum_HMJAU_M20300_1
------------------------------------------------------------
------------------------------------------------------------
------------------------------------------------------------
------------------------------------------------------------
------------------------------------------------------------
------------------------------------------------------------
-----------------------------------------------------------c
aagatggatgagaaatccgtcaactggagccaggcccgttacgatgaaatcgtgaaggaa
acctcctccttcgtcaagaagatcggatacaaccccgagaagatcaacttcgtccccatt
tccggatggaacggagacaacatgctcgagaagtcccccaacctctcctggtacaaggga
gtcactctcctcgaggctctcgacagtatcactgagcccaagcgtccaactgacaagccc
ctccgtgtcccccttcaggatgtctacaagattggaggtattggaacagtgcccgtcggc
cgtgttgagactggtatcctcaagcccggcatggtcgtcaccttcgcccccgctgccttg
tccactgaagtcaagtccgtcgagatgcaccacgtcgctctccctgaggccgtcccagga
gacaacgtcggtttcaacgtgaagaacttgtctgtcaaggatatccgccgtggtatggtc
gctggtgactccaagaacgcacccccccaggagactgagtccttcaacgcccaagtcatc
atcctcaaccaccccggaaccatccacgccggatacgccccagtgctcgactgccacacc
gcccacatcgcgtgcaagttcactgagatcctctccaaggtcgaccgtcgtactggacaa
gccgtcgaggaggttcccaagaacatcaagaacggtgatgctgccatcgtcaagctcac
>Nannengaella_mellea_HMJAU_M20365_1
------------------------------------------------------------
------------------------------------------------------------
------------------------------------------------------------
------------------------------------------------------------
------------------------------------------------------------
------------------------------------------------------------
------------------------------------------------------------
--gatggatgagaaatccgtcaactggagccaaccccgttacgatgaaatcgtgaaggaa
acctcctccttcgtcaagaagatcggatacaaccccgagaagatcaacttcgtccccatc
tctggatggaccggagacaacatgctcgagaagtcccccaacctcggatggtacaaggga
ctcaccctcctcgaggccctcgactctatcactgagcctaagcgcccgactgacaagcct
ctccgtgttccccttcaagacgtgtacaagatcggaggtatcggaacagtgcccgtcggc
cgtgttgagactggtatcctcaagcccggcatggtcgtcactttcgcccccgccgccttg
tccactgaagtcaagtccgtcgagatgcaccacgtcgctctccctgaggccgtcccagga
gacaacgttggtttcaacgtgaagaacttgtccgtcaaggatatccgccgtggtatggtc
gctggtgactccaagaacgcacctcccaacgaggctgagtccttcaacgcccaagtcatc
atcctcaaccaccccggaacaatccacgccggatatgcaccagtgttggattgccacacc
gcccacattgcctgcaagttcactgagatcttgtccaaggttgaccgtcgtactggacaa
gccgtcgaggaggtccccaagaacatcaagaacggtgatgctgccatcgtc--------
>Nannengaella_mellea_HMJAU_M20329_1
------------------------------------------------------------
------------------------------------------------------------
------------------------------------------------------------
------------------------------------------------------------
------------------------------------------------------------
------------------------------------------------------------
-----------------------------------------------------------c
aagatggatgagaaatccgtcaactggagccaggcccgttacgatgaaatcgtgaaggaa
acctcctccttcgtcaagaagatcggattcaaccccgagaagatcgccttcgtccccatc
tctggatggaacggagacaacatgctcgagaagtcccccaacctcggctggtacaaggga
atcaccctcctcgaggccctcgacggtatcattgagcccaagcgcccgactgacaagccc
ctccgtgttccccttcaagacgtgtacaagatcggaggtatcggaacagtgcccgtcggc
cgtgttgagactggtatcctcaagcccggcatggtcgtcactttcgcccccgccgccttg
tccactgaagtcaagtccgtcgagatgcaccacgtcgccctccctgaggccgtcccagga
gacaacgttggtttcaacgtgaagaacttgtccgtcaaggatatccgccgtggtatggtc
gctggtgactccaaaaactcacctcccaacgagactgagtccttcaacgcccaagtcatc
atcctcaaccaccccggaacaatccacgccggatatgcaccagtgttggattgccacacc
gcccacattgcttgcaagttcactgagatcttgtccaaggtcgaccgtcgtactggacaa
gccgtcgaggaggtccccaagaacatcaagaacggtgatgctgccatcgtc--------
>Nannengaella_mellea_HMJAU_M20286_1
------------------------------------------------------------
------------------------------------------------------------
------------------------------------------------------------
------------------------------------------------------------
------------------------------------------------------------
------------------------------------------------------------
------------------------------------------------------------
--gatggatgagaaatccgtcaactggagccaggcccgttacgatgaaatcgtgaaggaa
acctcctccttcgtcaagaagatcggattcaaccccgagaagatcgccttcgtccccatt
tctggatggaacggagataacatgctcgagaagtcctccaacctcccctggtacaaggga
gtcaccctcctcgaggccctcgacggaatcgttgagcccaagcgcccgactgacaagccc
ctccgtgttccccttcaagacgtgtacaagatcggaggtattggaacagtgcccgtcggc
cgtgttgagactggtatcctcaagcccggcatggtcgtcactttcgcccccgccgccttg
tccactgaagtcaagtccgtcgagatgcaccacgtcgccctccctgaggccgtcccagga
gacaacgttggtttcaacgtgaagaacttgtccgtcaaggatatccgccgtggtatggtc
gctggtgactccaaaaacgctccccccagcgagactgagtccttcaacgcccaagtcatc
atcctcaaccaccccggaacaatccacgccggatatgcaccagtgttggattgccacacc
gcccacattgcctgcaagttcaccgagatcttgtccaaggtcgaccgtcgtactggacaa
gccgtcgaggaggtccccaagaacatcaagaacggtgatg-------------------
>Nannengaella_mellea_HMJAU_M10127_1
------------------------------------------------------------
------------------------------------------------------------
------------------------------------------------------------
------------------------------------------------------------
------------------------------------------------------------
------------------------------------------------------------
------------------------------------------------------------
--gatggatgagaaatccgtcaactggagccaggcccgttacgatgaaatcgtgaaggaa
acctcctccttcgtcaagaagatcggattcaaccccgagaagatcgccttcgtccccatt
tctggatggaacggagataacatgctcgagaagtcctccaacctcccctggtacaaggga
gtcaccctcctcgaggccctcgacggaatcgttgagcccaagcgcccgactgacaagccc
ctccgtgttccccttcaagacgtgtacaagatcggaggtattggaacagtgcccgtcggc
cgtgttgagactggtatcctcaagcccggcatggtcgtcactttcgcccccgccgccttg
tccactgaagtcaagtccgtcgagatgcaccacgtcgccctccctgaggccgtcccagga
gacaacgttggtttcaacgtgaagaacttgtccgtcaaggatatccgccgtggtatggtc
gctggtgactccaaaaacgctccccccagcgagactgagtccttcaacgcccaagtcatc
atcctcaaccaccccggaacaatccacgccggatatgcaccagtgttggattgccacacc
gcccacattgcctgcaagttcactgagatcttgtccaaggtcgaccgtcgtactggacaa
gccgtcgaggaggtccccaagaacatcaagaacggtgatgctgccatcgtca-------
>Nannengaella_mellea_HMJAU_M20728
------------------------------------------------------------
------------------------------------------------------------
------------------------------------------------------------
------------------------------------------------------------
------------------------------------------------------------
------------------------------------------------------------
-----------------------------------------------------------c
aagatggatgagaaatccgtcaactggagccaggcccgttacgatgaaatcgtgaaggaa
acctcctccttcgtcaagaagatcggattcaaccccgagaagatcgccttcgtccccatt
tctggatggaacggagataacatgctcgagaagtcctccaacctcccctggtacaaggga
gtcaccctcctcgaggccctcgacggaatcgttgagcccaagcgcccgactgacaagccc
ctccgtgttccccttcaagacgtgtacaagatcggaggtattggaacagtgcccgtcggc
cgtgttgagactggtatcctcaagcccggcatggtcgtcactttcgcccccgccgccttg
tccactgaagtcaagtccgtcgagatgcaccacgtcgccctccctgaggccgtcccagga
gacaacgttggtttcaacgtgaagaacttgtccgtcaaggatatccgccgtggtatggtc
gctggtgactccaaaaacgctccccccagcgagactgagtccttcaacgcccaagtcatc
atcctcaaccaccccggaacaatccacgccggatatgcaccagtgttggattgccacacc
gcccacattgcctgcaagttcactgagatcttgtccaaggtcgaccgtcgtactggacaa
gccgtcgaggaggtccccaagaacatcaagaacggtgatgctgccatcgtcaagctca-
>Nannengaella_mellea_HMJAU_M20727
------------------------------------------------------------
------------------------------------------------------------
------------------------------------------------------------
------------------------------------------------------------
------------------------------------------------------------
------------------------------------------------------------
------------------------------------------------------------
---atggatgagaaatccgtcaactggagccaggcccgttacgatgaaatcgtgaaggaa
acctcctccttcgtcaagaagatcggattcaaccccgagaagatcgccttcgtccccatt
tctggatggaacggagacaacatgctcgagaagtcctccaacctcccctggtacaaggga
gtcaccctcctcgaggccctcgacggaatcgttgagcccaagcgcccgactgacaagccc
ctccgtgttccccttcaagacgtgtacaagatcggaggtattggaacagtgcccgtcggc
cgtgttgagactggtatcctcaagcccggcatggtcgtcactttcgcccccgccgccttg
tccactgaagtcaagtccgtcgagatgcaccacgtcgccctccctgaggccgtcccagga
gacaacgttggtttcaacgtgaagaacttgtccgtcaaggatatccgccgtggtatggtc
gctggtgactccaaaaacgctccccccagcgagactgagtccttcaacgcccaagtcatc
atcctcaaccaccccggaacaatccacgccggatatgcaccagtgttggattgccacacc
gcccacattgcctgcaagttcactgagatcttgtccaaggtcgaccgtcgtactggacaa
gccgtcgaggaggtccccaagaacatcaagaacggtgatgctgccatcgtcaagctca-
>Nannengaella_mellea_HMJAU_M20133
------------------------------------------------------------
------------------------------------------------------------
------------------------------------------------------------
------------------------------------------------------------
------------------------------------------------------------
------------------------------------------------------------
------------------------------------------------------------
--gatggatgagaaatccgtcaactggagccaggcccgttacgatgaaatcgtgaaggaa
acctcctccttcgtcaagaagatcggattcaaccccgagaagatcgccttcgtccccatt
tctggatggaacggagacaacatgctcgagaagtcctccaacctcccctggtacaaggga
gtcaccctcctcgaggccctcgacggaatcgttgagcccaagcgcccgactgacaagccc
ctccgtgttccccttcaagacgtgtacaagatcggaggtattggaacagtgcccgtcggc
cgtgttgagactggtatcctcaagcccggcatggtcgtcactttcgcccccgccgccttg
tccactgaagtcaagtccgtcgagatgcaccacgtcgccctccctgaggccgtcccagga
gacaacgttggtttcaacgtgaagaacttgtccgtcaaggatatccgccgtggtatggtc
gctggtgactccaaaaacgctccccccagcgagactgagtccttcaacgcccaagtcatc
atcctcaaccaccccggaacaatccacgccggatatgcaccagtgttggattgccacacc
gcccacattgcctgcaagttcactgagatcttgtccaaggtcgaccgtcgtactggacaa
gccgtcgaggaggtccccaagaacatcaagaacggtgatgccgccatcgtcaagctca-
>Nannengaella_mellea_HMJAU_M20346_1
------------------------------------------------------------
------------------------------------------------------------
------------------------------------------------------------
------------------------------------------------------------
------------------------------------------------------------
------------------------------------------------------------
-----------------------------------------------------------c
aagatggatgagaaatccgtcaactggagccaggcccgttacgatgaaatcgtgaaggaa
acctcctccttcgtcaagaagatcggattcaaccccgagaagatcgccttcgtccccatt
tctggatggaacggagacaacatgctcgagaagtcctccaacctcccctggtacaaggga
gtcaccctcctcgaggccctcgacggaatcgttgagcccaagcgcccgactgacaagccc
ctccgtgttccccttcaagacgtgtacaagatcggaggtattggaacagtgcccgtcggc
cgtgttgagactggtatcctcaagcccggcatggtcgtcactttcgcccccgccgccttg
tccactgaagtcaagtccgtcgagatgcaccacgtcgccctccctgaggccgtcccagga
gacaacgttggtttcaacgtgaagaacttgtccgtcaaggatatccgccgtggtatggtc
gctggtgactccaaaaacgctccccccagcgagactgagtccttcaacgcccaagtcatc
atcctcaaccaccccggaacaatccacgccggatatgcaccagtgttggattgccacacc
gcccacattgcctgcaagttcactgagatcttgtccaaggtcgaccgtcgtactggacaa
gccgtcgaggaggtccccaagaacatcaagaacggtgatgccgccatcgtcaagctcac
>Nannengaella_mellea_HMJAU_M10204_1
------------------------------------------------------------
------------------------------------------------------------
------------------------------------------------------------
------------------------------------------------------------
------------------------------------------------------------
------------------------------------------------------------
-----------------------------------------------------------c
aagatggatgagaaatccgtcaactggagccaggcccgttacgatgaaatcgtgaaggaa
acctcctccttcgtcaagaagatcggattcaaccccgagaagatcgccttcgtccccatt
tctggatggaacggagacaacatgctcgagaagtcctccaacctcccctggtacaaggga
gtcaccctcctcgaggccctcgacggaatcgttgagcccaagcgcccgactgacaagccc
ctccgtgttccccttcaagacgtgtacaagatcggaggtattggaacagtgcccgtcggc
cgtgttgagactggtatcctcaagcccggcatggtcgtcactttcgcccccgccgccttg
tccactgaagtcaagtccgtcgagatgcaccacgtcgccctccctgaggccgtcccagga
gacaacgttggtttcaacgtgaagaacttgtccgtcaaggatatccgccgtggtatggtc
gctggtgactccaaaaacgctccccccagcgagactgagtccttcaacgcccaagtcatc
atcctcaaccaccccggaacaatccacgccggatatgcaccagtgttggattgccacacc
gcccacattgcctgcaagttcactgagatcttgtccaaggtcgaccgtcgtactggacaa
gccgtcgaggaggtccccaagaacatcaagaacggtgatgccgccatcgtcaagctcac
>Physarum_biyangense_HMJAU_M20349_1
------------------------------------------------------------
------------------------------------------------------------
------------------------------------------------------------
------------------------------------------------------------
------------------------------------------------------------
------------------------------------------------------------
-----------------------------------------------------------c
aagatggatgagaaatccgtcaactggagccaaccccgttacgatgaaatcgtgaaggaa
acctcctccttcgtcaagaagatcggatacaaccccgagaagattaacttcgtccccatt
tccggatggaacggtgacaacatgctcgagaagtccgccaacctcccatggtacaaggga
cccacactcctcgaggctctcgatcaaatcaccgagcccaagcgcccgactgacaagccc
ctccgtgtccccctccaagatgtgtacaagatcggaggtattggaactgtccccgtcggt
cgtgttgagactggaatcctcaagcccggaatgatcgtcaccttcgcccccgctgccctc
tccactgaagtcaagtccgtcgagatgcaccacgtcgctctccctgaggccgtcccagga
gacaacgttggtttcaacgttaaaaacttgtctgtcaaggatatccgccgtggtatggtc
gctggtgactccaagagctctcctccccaggaaaccgagtccttcaacgcccaagtcatc
atcctcaaccaccccggaacaatccacgctggatatgcccccgtgttggattgccacact
gcccacattgcctgcaagttcactgagatcttgtccaaggtcgaccgtcgtaccggtcaa
gccgtcgaagaggtgccaaagaacatcaagaacggtgatgctgccatcgttaagctca-
>Physarum_biyangense_HMJAU_M20349_2
------------------------------------------------------------
------------------------------------------------------------
------------------------------------------------------------
------------------------------------------------------------
------------------------------------------------------------
------------------------------------------------------------
-----------------------------------------------------------c
aagatggatgagaaatccgtcaactggagccaaccccgttacgatgaaatcgtgaaggaa
acctcctccttcgtcaagaagatcggatacaaccccgagaagattaacttcgtccccatt
tccggatggaacggtgacaacatgctcgagaagtccgccaacctcccatggtacaaggga
cccacactcctcgaggctctcgatcaaatcaccgagcccaagcgcccgactgacaagccc
ctccgtgtccccctccaagatgtgtacaagatcggaggtattggaactgtccccgtcggt
cgtgttgagactggaatcctcaagcccggaatgatcgtcaccttcgcccccgctgccctc
tccactgaagtcaagtccgtcgagatgcaccacgtcgctctccctgaggccgtcccagga
gacaacgttggtttcaacgttaaaaacttgtctgtcaaggatatccgccgtggtatggtc
gctggtgactccaagagctctcctccccaggaaaccgagtccttcaacgcccaagtcatc
atcctcaaccaccccggaacaatccacgctggatatgcccccgtgttggattgccacact
gcccacattgcctgcaagttcactgagatcttgtccaaggtcgaccgtcgtaccggtcaa
gccgtcgaagaggtgccaaagaacatcaagaacggtgatgctgccatcgttaagctca-
>Physarum_nigritum_HMJAU_M20276_1
------------------------------------------------------------
------------------------------------------------------------
------------------------------------------------------------
------------------------------------------------------------
------------------------------------------------------------
------------------------------------------------------------
-----------------------------------------------------------c
aagatggatgagaaatccgtcaactggagccaaccccgttacgatgaaatcgtgaaggaa
acctcctccttcgttaagaagatcggatacaaccccgagaagattaacttcgtccccatt
tccggatggaacggtgacaacatgctcgagaagtccgccaacctcccatggtacaaggga
cccacactcctcgaggctctcgaccagatcaccgagcccaagcgcccgactgacaagccc
ctccgtgtccccctccaagatgtgtacaagatcggaggtattggaactgtccccgtcggt
cgtgttgagactggaatcctcaagcccggaatgatcgtcaccttcgcccccgctgccctc
tccactgaagtcaagtccgtcgagatgcaccacgtcgctctccctgaggccgtcccagga
gacaacgttggtttcaacgttaagaacttgtctgtcaaggatatccgccgtggtatggtc
gctggtgactccaagagcaaccccccccaggaaactgagtccttcaacgcccaagtcatt
atcctcaaccaccccggaacaatccacgccggatatgcccccgtgttggattgccacact
gcccacattgcctgcaagttcactgagatcttgtccaaggtcgaccgtcgtaccggtcaa
gccgtcgaagaggtgcccaagaacatcaagaacggtgatgctgccatcgttaagctca-
>Physarum_viride_s__lat__LE317322
------------------------------------------------------------
------------------------------------------------------------
------------------------------------------------------------
------------------------------------------------------------
------------------------------------------------------------
------------------------------------------------------------
---------------cttgcctatactctgggtgtgaagcaaatgatcgtcgccatcaac
aagatggatgagaagtccgtcaactggagccaggcccgttacgacgaaatcgtgaaggaa
acctcctccttcgtgaagaagatcggatacaaccccgagaagatcaacttcgtccccatt
tctggatggaacggagacaacatgctcgagaagtccgccaacctcccatggtacaaggga
cccacactcctcgargccctcgatcaratcaccgagcccaagcgcccgaccgacaagccc
ctccgtgtcccccttcaggatgtgtacaagattggaggtatcggaactgtccccgtcggc
cgtgttgagactggtatcctcaagcccggcatgatcgtcaccttcgcccccgccaacttg
tccactgaagtcaagtccgtcgagatgcaccacgtcgccctccctgaggccgtcccagga
gacaacgttggcttcaacgtgaagaacttgtcagtcaaggatatccgccgtggtatggtc
gctggagactccaagaacgccccccctcaggaaaccgagtccttcaacgcccaagtcatc
atcctcaaccaccccggaacaatccacgccggatatgccccagtgctcgactgccacacc
gcccacattgcctgcaagttcactgagatcttgtccaaggtcgaccgtcgtaccggacaa
gccgtcgaggaggtccccaagaacatcaagaac--------------------------
>Physarum_viride__LE317322
------------------------------------------------------------
------------------------------------------------------------
------------------------------------------------------------
------------------------------------------------------------
------------------------------------------------------------
------------------------------------------------------------
---------------cttgcctatactctgggtgtgaagcaaatgatcgtcgccatcaac
aagatggatgagaagtccgtcaactggagccaggcccgttacgacgaaatcgtgaaggaa
acctcctccttcgtgaagaagatcggatacaaccccgagaagatcaacttcgtccccatt
tctggatggaacggagacaacatgctcgagaagtccgccaacctcccatggtacaaggga
cccacactcctcgargccctcgatcaratcaccgagcccaagcgcccgaccgacaagccc
ctccgtgtcccccttcaggatgtgtacaagattggaggtatcggaactgtccccgtcggc
cgtgttgagactggtatcctcaagcccggcatgatcgtcaccttcgcccccgccaacttg
tccactgaagtcaagtccgtcgagatgcaccacgtcgccctccctgaggccgtcccagga
gacaacgttggcttcaacgtgaagaacttgtcagtcaaggatatccgccgtggtatggtc
gctggagactccaagaacgccccccctcaggaaaccgagtccttcaacgcccaagtcatc
atcctcaaccaccccggaacaatccacgccggatatgccccagtgctcgactgccacacc
gcccacattgcctgcaagttcactgagatcttgtccaaggtcgaccgtcgtaccggacaa
gccgtcgaggaggtccccaagaacatcaagaac--------------------------
>Physarum_bogoriense_MA_Fungi_69863
------------------------------------------------------------
------------------------------------------------------------
------------------------------------------------------------
------------------------------------------------------------
------------------------------------------------------------
------------------------------------------------------------
------------ctccttgcctataccttgggtgtcaagcaaatgatcgtcgccatcaac
aagatggatgagaattccgttaactggagccaaccccgttacgacgaaatcgtcaaggaa
acctcctccttcgtcaagaagatcggatacaaccccgagaagatcaacttcgtccccatc
tctggatggaacggagacaacatgctcgagaagtcccccaacctcccatggtacaaggga
cccacactcctcgaggccctcgatcagatcaccgagcccaagcgcccgaccgacaagccc
ctccgtgttcccttgcaagatgtgtacaagatcggaggtatcggaaccgtccccgtcggc
cgtgttgagactggtatcctcaagcccggcatgatcgtcaccttcgctcccgccgccttg
tccactgaagtcaagtccgtcgagatgcaccacgtcgccctccctgaggccgtcccagga
gacaacgttggtttcaacgttaagaacttgtctgtcaaggatatccgccgtggtatggtc
gctggagactccaagaacgctcccccccaagagactgagtccttcaacgcccaagtcatc
atcctcaaccaccccggaacaatccacgccggatatgcccccgtgttggattgccacacc
gcccacattgcctgcaagttcactgagatcttgtccaaggtcgaccgtcgtactggacaa
gccgtcgaggaggtcc-------------------------------------------
>Physarum_straminipes_MA_Fungi_70363
------------------------------------------------------------
------------------------------------------------------------
------------------------------------------------------------
------------------------------------------------------------
------------------------------------------------------------
------------------------------------------------------------
------------------------------------------------------------
------------------------------------------------atcgtaaaggaa
acctcctccttcgtcaagaagatcggattcaaccccgagaagatcaacttcgtccccatc
tctggtttcaacggagacaacatgctcgagaagtccagcaacctcggctggtacaaggga
cccacactcctcgaagcccttgaccagatcactgagcccaagcgcccgaccgacaagccc
ctccgtgtcccccttcaggatgtgtacaagattggaggtatcggaacagttcccgtcggc
cgtgttgagactggtatcctcaagcccggcatgatcgtcaccttcgcccccgccaacttg
tccactgaagtcaagaccgtcgaaatgcaccacgtcgccctccttgaggctgtcccagga
gacaacgttggtttcaacgttaagaacttgtccgtcaaggatatccgccgtggtatggtc
gctggagactccaagaacgtccctccccaggagactgagtccttcaacgcccaagtcatc
atcctcaaccaccccggaacaatccacgccggatatgcgcccgtgttggattgccacact
gcccacattgcctgcaagttcactgagatcttgtccaaggtcgaccgtcgtactggacaa
gccgtcgaggaggtcc-------------------------------------------
>Physarum_straminipes_MA_Fungi_70363
------------------------------------------------------------
------------------------------------------------------------
------------------------------------------------------------
------------------------------------------------------------
------------------------------------------------------------
------------------------------------------------------------
------------------------------------------------------------
------------------------------------------------atcgtaaaggaa
acctcctccttcgtcaagaagatcggattcaaccccgagaagatcaacttcgtccccatc
tctggtttcaacggagacaacatgctcgagaagtccagcaacctcggctggtacaaggga
cccacactcctcgaagcccttgaccagatcactgagcccaagcgcccgaccgacaagccc
ctccgtgtcccccttcaggatgtgtacaagattggaggtatcggaacagttcccgtcggc
cgtgttgagactggtatcctcaagcccggcatgatcgtcaccttcgcccccgccaacttg
tccactgaagtcaagaccgtcgaaatgcaccacgtcgccctccttgaggctgtcccagga
gacaacgttggtttcaacgttaagaacttgtccgtcaaggatatccgccgtggtatggtc
gctggagactccaagaacgtccctccccaggagactgagtccttcaacgcccaagtcatc
atcctcaaccaccccggaacaatccacgccggatatgcgcccgtgttggattgccacact
gcccacattgcctgcaagttcactgagatcttgtccaaggtcgaccgtcgtactggacaa
gccgtcgaggaggtcc-------------------------------------------
>Physarum_stellatum_LE297729
------------------------------------------------------------
------------------------------------------------------------
------------------------------------------------------------
------------------------------------------------------------
------------------------------------------------------------
------------------------------------------------------------
------------------------------------------------------------
--gatggatgagaagtccgtcaactggagccaggcccgttacgatgaaatcgtgaaggaa
acctcctccttcgttaagaagatcgggtacaaccccgagaagattaacttcgtccccatt
tccgga-ggaacggtgacaacatgctcgagaagtcccccaacctctcctggtacaaggga
cccacactcctcgaggccctcgatcagatcaccgagcccaagcgcccgaccgacaagccc
ctccgtgtcccccttcaggatgtgtacaagattggaggtatcggaaccgtccccgtcggc
cgtgttgagactggtatcctcaagcccggcatgatcgtcaccttcgctcccgccaacttg
tccactgaagtcaagtcagtcgagatgcaccacgttgccctcactgaggccgtcccagga
gacaacgtcggtttcaacgttaagaacttgtctgtcaaggatatccgccgtggtatggtc
gctggagactccaagaacactcccccccaggaaactgagtccttcaacgcccaagtcatc
atcctcaaccaccccggaacaatccacgccggatatgcccccgtgctcgactgccacact
gcccacattgcctgcaagttcactgagatcttgtccaaggtcgaccgtcgtactggacaa
gccgtcgaggaggtccccaagaacatcaagaacggtga---------------------
>Physarum_stellatum_LE297741
------------------------------------------------------------
------------------------------------------------------------
------------------------------------------------------------
------------------------------------------------------------
------------------------------------------------------------
------------------------------------------------------------
--------------------------------------gcaaatgatcgtcgccctcaac
aagatggatgagaagtccgtcaactggagccaggcccgttacgatgaaatcgtgaaggaa
acctcctccttcgttaagaagatcgggtacaaccccgagaagattaacttcgtccccatt
tccgga-ggaacggtgacaacatgctcgagaagtcccccaacctctcctggtacaaggga
cccacactcctcgaggccctcgatcagatcaccgagcccaagcgcccgaccgacaagccc
ctccgtgtcccccttcaggatgtgtacaagattggaggtatcggaaccgtccccgtcggc
cgtgttgagactggtatcctcaagcccggcatgatcgtcaccttcgctcccgccaacttg
tccactgaagtcaagtcagtcgagatgcaccacgttgccctcactgaggccgtcccagga
gacaacgtcggtttcaacgttaagaacttgtctgtcaaggatatccgccgtggtatggtc
gctggagactccaagaacactcccccccaggaaaccgagtccttcaacgcccaagtcatc
atcctcaaccaccccggaacaatccacgccggatatgcccccgtgctcgactgccacact
gcccacattgcctgcaagttcactgagatcttgtccaaggtcgaccgtcgtactggacaa
gccgtcgaggaggtacccaagaacatcaagaacggtga---------------------
>Nannengaella_mellea_MA_Fungi_69850
------------------------------------------------------------
------------------------------------------------------------
------------------------------------------------------------
------------------------------------------------------------
------------------------------------------------------------
------------------------------------------------------------
-----------------------------gggtgtgaagcaaatgatcgtcgccatcaac
aagatggatgagaaatccgtcaactggagccaggcccgttacgatgaaatcgtgaaggaa
acctcctccttcgtcaagaagatcggatacaaccccgagaagatcaacttcgtccccatc
tctggatggaacggagacaacatgctcgagaagtcctccaacctcccatggtacaaggga
gtcacactcctcgaggccctcgacgctatcactgagcccaagcgtccgaccgacaagccc
ctccgtgttccccttcaagacgtgtacaagatcggaggtatcggaacagtgcccgtcggc
cgtgttgagactggtgttctcaagcccggcatgatcgtcactttcgcccccgccgccttg
tccactgaagtcaagtccgtcgagatgcaccacgtagctctccctgaggccgtcccagga
gacaacgttggtttcaacgtgaagaacttgtccgtcaaggatatccgccgtggtatggtc
gctggagactccaaaaactcaccccccaacgagactgagtccttcaacgcccaagtcatc
atcctcaaccaccccggaacaatccacgccggatatgcaccaatgttggattgccacacc
gcccacattgcctgcaagttcactgagatcttgtccaaggtcgaccgtcgtaccggacaa
gccgtcgaggaggtcc-------------------------------------------
>Nannengaella_mellea_MA_Fungi_69850
------------------------------------------------------------
------------------------------------------------------------
------------------------------------------------------------
------------------------------------------------------------
------------------------------------------------------------
------------------------------------------------------------
-----------------------------gggtgtgaagcaaatgatcgtcgccatcaac
aagatggatgagaaatccgtcaactggagccaggcccgttacgatgaaatcgtgaaggaa
acctcctccttcgtcaagaagatcggatacaaccccgagaagatcaacttcgtccccatc
tctggatggaacggagacaacatgctcgagaagtcctccaacctcccatggtacaaggga
gtcacactcctcgaggccctcgacgctatcactgagcccaagcgtccgaccgacaagccc
ctccgtgttccccttcaagacgtgtacaagatcggaggtatcggaacagtgcccgtcggc
cgtgttgagactggtgttctcaagcccggcatgatcgtcactttcgcccccgccgccttg
tccactgaagtcaagtccgtcgagatgcaccacgtagctctccctgaggccgtcccagga
gacaacgttggtttcaacgtgaagaacttgtccgtcaaggatatccgccgtggtatggtc
gctggagactccaaaaactcaccccccaacgagactgagtccttcaacgcccaagtcatc
atcctcaaccaccccggaacaatccacgccggatatgcaccaatgttggattgccacacc
gcccacattgcctgcaagttcactgagatcttgtccaaggtcgaccgtcgtaccggacaa
gccgtcgaggaggtcc-------------------------------------------
>Nannengaella_mellea_MA_Fungi_87986
------------------------------------------------------------
------------------------------------------------------------
------------------------------------------------------------
------------------------------------------------------------
------------------------------------------------------------
------------------------------------------------------------
-----------------------------gggtgtgaagcaaatgatcgtcgccatcaac
aagatggatgagaaatccgtcaactggagccaggcccgttacgatgaaatcgtgaaggaa
acctcctccttcgtcaagaagatcggatacaaccccgagaagatcgccttcgtccccatc
tctggatggaacggagacaacatgctcgagaagtccactaacctcccatggtacaaggga
cccacactcctcgaggccctcgactctatcactgagcccaagcgcccgactgacaagccc
ctccgtgtcccccttcaagacgtgtacaagatcggaggtatcggaacagtgcccgtcggc
cgtgttgagactggtatcctcaagcccggcatggtcgtcactttcgcccccgccgccttg
tccactgaagtcaagtccgtcgagatgcaccacgtcgctctccctgaggccgtcccagga
gacaacgttggtttcaacgtgaagaacttgtccgtcaaggatatccgccgtggtatggtc
gctggagactccaagaactcaccccccaacgagactgagtccttcaacgcccaagtcatc
atcctcaaccaccccggaacaatccacgccggatatgcaccagtgttggattgccacacc
gcccacattgcctgcaagttcactgagatcttgtc-------------------------
-----------------------------------------------------------
>Nannengaella_mellea_MA_Fungi_87986
------------------------------------------------------------
------------------------------------------------------------
------------------------------------------------------------
------------------------------------------------------------
------------------------------------------------------------
------------------------------------------------------------
-----------------------------gggtgtgaagcaaatgatcgtcgccatcaac
aagatggatgagaaatccgtcaactggagccaggcccgttacgatgaaatcgtgaaggaa
acctcctccttcgtcaagaagatcggatacaaccccgagaagatcgccttcgtccccatc
tctggatggaacggagacaacatgctcgagaagtccactaacctcccatggtacaaggga
cccacactcctcgaggccctcgactctatcactgagcccaagcgcccgactgacaagccc
ctccgtgtcccccttcaagacgtgtacaagatcggaggtatcggaacagtgcccgtcggc
cgtgttgagactggtatcctcaagcccggcatggtcgtcactttcgcccccgccgccttg
tccactgaagtcaagtccgtcgagatgcaccacgtcgctctccctgaggccgtcccagga
gacaacgttggtttcaacgtgaagaacttgtccgtcaaggatatccgccgtggtatggtc
gctggagactccaagaactcaccccccaacgagactgagtccttcaacgcccaagtcatc
atcctcaaccaccccggaacaatccacgccggatatgcaccagtgttggattgccacacc
gcccacattgcctgcaagttcactgagatcttgtc-------------------------
-----------------------------------------------------------
>Nannengaella_mellea_MA_Fungi_60322
------------------------------------------------------------
------------------------------------------------------------
------------------------------------------------------------
------------------------------------------------------------
------------------------------------------------------------
------------------------------------------------------------
-------------------------cctttggtgtgaagcaaatgatcgttgccatcaac
aagatggatgagaaatccgtgaactggagccaaccccgttacgatgaaatcgtgaaggaa
acctcctccttcgtcaagaagatcggatacaaccccgagaagatcaacttcgtccccatc
tctggatggaccggagacaacatgctcgagaagtcgcccaacctcggatggtacaaggga
ctcaccctcctcgaggccctcgactctatcactgagcctaagcgcccgactgacaagcct
ctccgtgttccccttcaagacgtgtacaagatcggaggtatcggaacagtgcccgtcggc
cgtgttgagactggtatcctcaagcccggcatggtcgtcactttcgcccccgccgccttg
tccactgaagtcaagtccgtcgagatgcaccacgtcgctctccctgaggccgtcccagga
gacaacgttggtttcaacgtgaagaacttgtccgtcaaggatatccgccgtggtatggtc
gctggtgactccaagaacgcacctcccaacgaggctgagtccttcaacgcccaagtcatc
atcctcaaccaccccggaacaatccacgccggatatgcaccagtgttggattgccacacc
gcccacattgcctgcaagttc---------------------------------------
-----------------------------------------------------------
>Nannengaella_mellea_MA_Fungi_60322
------------------------------------------------------------
------------------------------------------------------------
------------------------------------------------------------
------------------------------------------------------------
------------------------------------------------------------
------------------------------------------------------------
-------------------------cctttggtgtgaagcaaatgatcgttgccatcaac
aagatggatgagaaatccgtgaactggagccaaccccgttacgatgaaatcgtgaaggaa
acctcctccttcgtcaagaagatcggatacaaccccgagaagatcaacttcgtccccatc
tctggatggaccggagacaacatgctcgagaagtcgcccaacctcggatggtacaaggga
ctcaccctcctcgaggccctcgactctatcactgagcctaagcgcccgactgacaagcct
ctccgtgttccccttcaagacgtgtacaagatcggaggtatcggaacagtgcccgtcggc
cgtgttgagactggtatcctcaagcccggcatggtcgtcactttcgcccccgccgccttg
tccactgaagtcaagtccgtcgagatgcaccacgtcgctctccctgaggccgtcccagga
gacaacgttggtttcaacgtgaagaacttgtccgtcaaggatatccgccgtggtatggtc
gctggtgactccaagaacgcacctcccaacgaggctgagtccttcaacgcccaagtcatc
atcctcaaccaccccggaacaatccacgccggatatgcaccagtgttggattgccacacc
gcccacattgcctgcaagttc---------------------------------------
-----------------------------------------------------------
>Nannengaella_mellea_MA_Fungi_60314
------------------------------------------------------------
------------------------------------------------------------
------------------------------------------------------------
------------------------------------------------------------
------------------------------------------------------------
------------------------------------------------------------
--------------ccttgcctatacctttggtgtgaagcaaatgatcgttgccatcaac
aagatggatgagaaatccgtcaactggagccaaccccgttacgatgaaatcgtgaaggaa
acctcctccttcgtcaagaagatcggatacaaccccgagaagatcaacttcgtccccatc
tctggatggaccggagacaacatgctcgagaagtcccccaacctcggatggtacaaggga
ctcaccctcctcgaggccctcgactctatcactgagcctaagcgcccgactgacaagcct
ctccgtgttccccttcaagacgtgtacaagatcggaggtatcggaacagtgcccgtcggc
cgtgttgagactggtatcctcaagcccggcatggtcgtcactttcgcccccgccgccttg
tccactgaagtcaagtccgtcgagatgcaccacgtcgctctccctgaggccgtcccagga
gacaacgttggtttcaacgtgaagaacttgtccgtcaaggatatccgccgtggtatggtc
gctggtgactccaagaacgcacctcccaacgaggctgagtccttcaacgcccaagtcatc
atcctcaaccaccccggaacaatccacgccggatatgcaccagtgttggattgccacacc
gcccacattgcctgcaagttcactgagatcttgtccaaggttgaccgtcgtactggacaa
gccgtcgaggaggtcc-------------------------------------------
>Nannengaella_contexta_MA_Fungi_73321
------------------------------------------------------------
------------------------------------------------------------
------------------------------------------------------------
------------------------------------------------------------
------------------------------------------------------------
------------------------------------------------------------
-----------------------------cggtgtgaagcaaatgatcgtcgccatcaac
aagatggatgagaaatccgttaactggagccaaccccgttacgatgaaatcgtgaagrag
acctcctctttcgtgaagaagatcggatacaaccccgagaagatcaacttcgtccccatt
tctggatggaccggagacaacatgctcgagaagtctcccaacctcggctggtacaaggga
cttaccctcctcgaggctctcgacagcatcactgagcccaagcgcccgaccgacaagccc
ctccgtgtcccccttcaagacgtgtacaagatcggaggtattggaacggtgcctgtcggc
cgtgttgagactggtatcctcaaacccggaatgatcgtcactttcgcccccgccgccttg
tccactgaagtcaagtccgtcgagatgcaccacgtcgctctccctgaggccgtcccagga
gacaacgttggtttcaacgtgaagaacttgtctgtcaaggatatccgccgtggtatggtc
gctggagactccaagaacaacccgccccaggaggctgagtctttcaacgcccaagttatc
atcctcaaccaccccggaactatccacgccggatatgcaccagtgttggattgccacact
gcccacattgcctgcaagttcactgagatcttgtccaaggtcgaccgtcgtactggacaa
gccgtcgaggaggtcc-------------------------------------------
>Physarum_polygonosporum_MA_Fungi_90742
------------------------------------------------------------
------------------------------------------------------------
------------------------------------------------------------
------------------------------------------------------------
------------------------------------------------------------
------------------------------------------------------------
-----------------------------tggtgtcaagcaaatgatcgtcgccatcaac
aagatggatgagaaatccgtcaactggagccaaccccgttacgatgaaatcgtgaaggag
acctcctccttcgtcaagaagatcggatacaaccccgagaagatcaacttcgtccctatc
tctggatgggccggagacaacatgctcgagaagtccaccaacctcggctggtacaaggga
cccacactcctcgaggccctcgatcagatcactgagcccaagcgtccgaccgacaagccc
ctccgtgtccccctgcaagacgtgtacaagatcggaggtattggaactgttcccgtcggc
cgtgttgagactggtatcctcaagcccggcatgatcgtcaccttcgctcccgccgccttg
tccactgaagtcaagtccgtcgagatgcaccacgttgctctccctgaggccgttccagga
gacaacgttggtttcaacgtgaagaacttgtctgtcaaggatatccgccgtggtatggtt
gctggtga----------------------------------------------------
------------------------------------------------------------
------------------------------------------------------------
-----------------------------------------------------------
>Nannengaella_contexta_HMJAU_M20354_1
------------------------------------------------------------
------------------------------------------------------------
------------------------------------------------------------
------------------------------------------------------------
------------------------------------------------------------
------------------------------------------------------------
-------------------------------------------tgatcgtcgccatcaac
aagatggatgagaaatccgtcaactggagccaaccccgttacgatgaaatcgtgaaggaa
acctcctccttcgtcaagaagatcggatacaaccccgagaagatcaacttcgtccccatc
tctggatggaacggagacaacatgctcgagaagtcccccaacctcggctggtacaagggt
gttaccctcctcgaggctctcgacagcattactgagcccaagcgcccgactgacaagcct
ctccgtgtccccctccaagatgtgtacaagatcggaggtattggaactgttcctgtcggc
cgtgttgagactggtatcctcaaacccggcatgatcgtcactttcgcccccgctgccttg
tccactgaagtcaagtccgtcgagatgcaccacgtcgctctccctgaggccgtcccagga
gacaacgttggtttcaacgttaagaacttgtctgtcaaggatatccgccgtggtatggtt
gctggtgactccaagaacaacccgccccaggagactgagtccttcaatgctcaagtcatt
atcctcaaccaccccggaaccatccacaacggatatgcccccgtgttggattgccacact
gctcacattgcctgcaagttcactgagatcttgtccaaggtcgaccgtcgtactggacaa
gccgtcgaggaggtccccaag--------------------------------------
>Nannengaella_contexta_HMJAU_M20354_2
------------------------------------------------------------
------------------------------------------------------------
------------------------------------------------------------
------------------------------------------------------------
------------------------------------------------------------
------------------------------------------------------------
-------------------------------------------tgatcgtcgccatcaac
aagatggatgagaaatccgtcaactggagccaaccccgttacgatgaaatcgtgaaggaa
acctcctccttcgtcaagaagatcggatacaaccccgagaagatcaacttcgtccccatc
tctggatggaacggagacaacatgctcgagaagtcccccaacctcggctggtacaagggt
gttaccctcctcgaggctctcgacagcattactgagcccaagcgcccgactgacaagcct
ctccgtgtccccctccaagatgtgtacaagatcggaggtattggaactgttcctgtcggc
cgtgttgagactggtatcctcaaacccggcatgatcgtcactttcgcccccgctgccttg
tccactgaagtcaagtccgtcgagatgcaccacgtcgctctccctgaggccgtcccagga
gacaacgttggtttcaacgttaagaacttgtctgtcaaggatatccgccgtggtatggtt
gctggtgactccaagaacaacccgccccaggagactgagtccttcaatgctcaagtcatt
atcctcaaccaccccggaaccatccacaacggatatgcccccgtgttggattgccacact
gctcacattgcctgcaagttcactgagatcttgtccaaggtcgaccgtcgtactggacaa
gccgtcgaggaggtccccaag--------------------------------------
>Physarum_cinereum_MA_Fungi__63822
------------------------------------------------------------
------------------------------------------------------------
------------------------------------------------------------
------------------------------------------------------------
------------------------------------------------------------
------------------------------------------------------------
-----------------------------cggtgtcaagcaaatgatcgtcgccatcaac
aagatggatgagaagtccgtcaactggagccaaccccgttacgatgaaatcgtgaaggaa
acctcctccttcgtcaagaagatcggatacaaccccgagaagatcaacttcgtccccatt
tccggatggaacggtgacaacatgctcgagaagtccgctaacctcccatggtacaaggga
cccacactcctcgaggccctcgactcgatcaccgagcccaagcgcccgaccgacaagccc
ctccgtgtcccccttcaggatgtgtacaagatcggaggtatcggaactgtccccgtcggt
cgtgttgagactggaatcctcaagcctggaatgatcgtcaccttcgcccccgctgccctc
tccactgaagtcaagtccgtcgagatgcaccacgttgccctccctgaggccgtcccagga
gacaacgttggtttcaacgtcaagaacttgtctgtcaaggatattcgccgtggtatggtc
gctggtgactccaagtccaaccccccccaggaaactgagtccttcaacgcccaagtcatt
atcctcaaccaccccggaacaatccatgccggatatgcgccagtgttggattgccacact
gcccacattgcctgcaagttcactgagctcttgtccaaggtcgatcgtcgtaccggtcaa
gccctcgaagaggtgc-------------------------------------------
>Nannengaella_globulifera_MA_Fungi_51647
------------------------------------------------------------
------------------------------------------------------------
------------------------------------------------------------
------------------------------------------------------------
------------------------------------------------------------
------------------------------------------------------------
-----------------------------cggtgtgaagcaaatgatcgtcgccatcaac
aagatggatgagaaatccgttaactggagccaagcccgttacgatgaaatcgtgaaggag
acctcttccttcgtcaagaagatcggatacaaccccgagaagattgccttcgtccccatt
tctggatggaacggagacaacatgctcgagaagtcccccaacctctcctggtacaaggga
gtcaccctcctcgaggctctcgacggaatcactgagcccaagcgtccaactgacaagccc
ctccgtgtcccccttcaggatgtctacaagattggaggtatcggaacagtgcccgtcggc
cgtgttgagactggtatcctcaagcccggcatggtcgtcaccttcgcccccgcagccctc
tccactgaagtcaagtccgtcgagatgcaccacgtcgccctccctgaggccgtcccagga
gacaacgtgggtttcaacgtgaagaacttgtctgtcaaggatatccgccgtggtatggtc
gctggtgactccaagaacgcacctccccaggagactgagtccttcaacgcccaagtcatc
atcctcaaccaccccggaaccattcacgctggatatgcccccgtgctcgattgccacacc
gcacacattgcgtgcaagttcaccgaaatcttgtccaaggtcgaccgtcgtactggacaa
gccgtcgaggaggtcc-------------------------------------------
>Nannengaella_globulifera_MA_Fungi_51647
------------------------------------------------------------
------------------------------------------------------------
------------------------------------------------------------
------------------------------------------------------------
------------------------------------------------------------
------------------------------------------------------------
-----------------------------cggtgtgaagcaaatgatcgtcgccatcaac
aagatggatgagaaatccgttaactggagccaagcccgttacgatgaaatcgtgaaggag
acctcttccttcgtcaagaagatcggatacaaccccgagaagattgccttcgtccccatt
tctggatggaacggagacaacatgctcgagaagtcccccaacctctcctggtacaaggga
gtcaccctcctcgaggctctcgacggaatcactgagcccaagcgtccaactgacaagccc
ctccgtgtcccccttcaggatgtctacaagattggaggtatcggaacagtgcccgtcggc
cgtgttgagactggtatcctcaagcccggcatggtcgtcaccttcgcccccgcagccctc
tccactgaagtcaagtccgtcgagatgcaccacgtcgccctccctgaggccgtcccagga
gacaacgtgggtttcaacgtgaagaacttgtctgtcaaggatatccgccgtggtatggtc
gctggtgactccaagaacgcacctccccaggagactgagtccttcaacgcccaagtcatc
atcctcaaccaccccggaaccattcacgctggatatgcccccgtgctcgattgccacacc
gcacacattgcgtgcaagttcaccgaaatcttgtccaaggtcgaccgtcgtactggacaa
gccgtcgaggaggtcc-------------------------------------------
>Nannengaella_globulifera_MA_Fungi_51815
------------------------------------------------------------
------------------------------------------------------------
------------------------------------------------------------
------------------------------------------------------------
------------------------------------------------------------
------------------------------------------------------------
-------------tccttgcctataccttcggtgtgaagcaaatgatcgtcgccatcaac
aagatggatgagaagtccgtcaactggagccaagctcgttacgaygaaatcgtgaaggag
acctcttccttcgtcaagaagatcggatacaaccccgagaagattgccttcgtccccatt
tctggatggaacggagacaacatgctcgagaagtcccccaacctctcctggtacaaggga
gtcaccctcctcgaggctctcgacggaatcactgagcccaagcgtccaactgacaagccc
ctccgtgtccccctgcaggatgtctacaagattggaggtatcggaacagtgcccgtcggc
cgtgttgagactggtatcctcaagcccggcatggtcgtcaccttcgcccccgc-gccctc
tccactgaagtcaagtccgtcgagatgcaccacgtcgctctccctgaggccgtcccagga
gacaacgttggtttcaacgtgaagaacttgtctgtcaaggatatccgccgtggtatggtc
gctggtgactccaagaacgcacctccccaggagactgagtccttcaacgcccaagtcatc
atcctcaaccaccccggaaccatccacgctggatatgcgcccgtgctcgattgccacacc
gcacacattgc-tgcaagttcactgagatcttgtccaaggtcgaccgtcgtactggacaa
gccgtcgaggaggtcc-------------------------------------------
>Nannengaella_sulphurea_HMJAU_M20333_1
------------------------------------------------------------
------------------------------------------------------------
------------------------------------------------------------
------------------------------------------------------------
------------------------------------------------------------
------------------------------------------------------------
-----------------------------------------------------------c
aagatggatgagaaatccgttaactggagccaaccccgttacgatgaaatcgtgaaggaa
acctcctccttcgtcaagaagatcggatacaaccccgagaagatcgccttcgtacccatt
tctggatgggccggagacaacatgctcgagaaatcccccaaccttggctggtacaagggt
gtcacactcctcgaggccctcgacggaattactgagcccaagcgcccgactgacaagccc
ctccgtgtcccccttcaggacgtttacaagatcggaggtattggaacagtgcccgtcggc
cgtgttgagactggtatcctcaagcccggcatggttgtcacttttgctcccgccgccttg
tccactgaagtcaagtcagtcgagatgcaccacgttcagctccctgaggctgttccggga
gacaacgtcggtttcaacgtgaagaacttgtctgtcaaggatatccgccgtggtatggtc
gctggtgactccaagaacaacccgcctaatgagactgagtccttcaacgcccaagttatc
atcctcaaccaccccggaacaatccacgccggatatgcgccagtgctcgattgccacact
gcccacatcgcctgtaagttcactgagatcttgtccaaggtcgaccgtcgtactggacaa
ccggtggaggaggttcccaagaacatcaagaacggtgatgctgccatcatcaagctca-
>Nannengaella_sulphurea_HMJAU_M20341_1
------------------------------------------------------------
------------------------------------------------------------
------------------------------------------------------------
------------------------------------------------------------
------------------------------------------------------------
------------------------------------------------------------
-----------------------------------------------------------c
aagatggatgagaaatccgttaactggagccaaccccgttacgatgaaatcgtgaaggaa
acctcctccttcgtcaagaagatcggatacaaccccgagaagatcgccttcgtacccatt
tctggatgggccggagacaacatgctcgagaaatcccccaaccttggctggtacaagggt
gtcacactcctcgaggccctcgacggaattactgagcccaagcgcccgactgacaagccc
ctccgtgtcccccttcaggacgtttacaagatcggaggtattggaacagtgcccgtcggc
cgtgttgagactggtatcctcaagcccggcatggttgtcacttttgctcccgccgccttg
tccactgaagtcaagtcagtcgagatgcaccacgttcagctccctgaggctgttccggga
gacaacgtcggtttcaacgtgaagaacttgtctgtcaaggatatccgccgtggtatggtc
gctggtgactccaagaacaacccgcctaatgagactgagtccttcaacgcccaagttatc
atcctcaaccaccccggaacaatccacgccggatatgcgccagtgctcgattgccacact
gcccacatcgcctgtaagttcactgagatcttgtccaaggtcgaccgtcgtactggacaa
ccggtggaggaggttcccaagaacatcaagaacggtgatgctgccatcatcaagctcac
>Nannengaella_sulphurea_HMJAU_M20334_1
------------------------------------------------------------
------------------------------------------------------------
------------------------------------------------------------
------------------------------------------------------------
------------------------------------------------------------
------------------------------------------------------------
-----------------------------------------------cgtcgccatcaac
aagatggatgagaaatccgttaactggagccaaccccgttacgatgaaatcgtgaaggaa
acctcctccttcgtcaagaagatcggatacaaccccgagaagatcgccttcgtacccatt
tctggatgggccggagacaacatgctcgagaaatcccccaaccttggctggtacaagggt
gtcacactcctcgaggccctcgacggaattactgagcccaagcgcccgactgacaagccc
ctccgtgtcccccttcaggacgtttacaagatcggaggtattggaacagtgcccgtcggc
cgtgttgagactggtatcctcaagcccggcatggttgtcacttttgctcccgccgccttg
tccactgaagtcaagtcagtcgagatgcaccacgttcagctccctgaggccgttccggga
gacaacgtcggtttcaacgtgaagaacttgtctgtcaaggatatccgccgtggtatggtc
gctggtgactccaagaacaacccgcctaatgagactgagtccttcaacgcccaagttatc
atcctcaaccaccccggaacaatccacgccggatatgcgccagtgctcgattgccacact
gcccacatcgcctgtaagttcactgagatcttgtccaaggtcgaccgtcgtactggacaa
ccggtggaggaggttcccaagaacatcaagaacggtgatgctgccatcatcaagctca-
>Nannengaella_alpina_Sc29903
------------------------------------------------------------
------------------------------------------------------------
------------------------------------------------------------
------------------------------------------------------------
------------------------------------------------------------
---------------------------------------------------------acc
cgtgagcacgctctccttgcctataccctcggtgtgaagcaaatgatcgtcgccatcaac
aagatggatgagaagtccgttaactggagccagcctcgttacgatgaaatcgtgaaggag
acttcttccttcgtcaagaagatcggatacaaccccgagaagatcaacttcgtccccatc
tctggctgggccggagacaacatgctcgagaagtcccccaacctcggctggtacaagggt
gtcaccttactcgaggccctcgacgccatcactgagcctaagcgcccgaccgacaagcct
ctccgtgttccccttcaggacgtctacaagattggaggtattggaacagtgcccgtcggc
cgtgttgagactggtatcctcaagcccggcatggttgtcacattcgcccccgccaacttg
tcgactgaagtcaagtccgtcgagatgcaccacgtctccctccctgaggccacccccgga
gacaacgtcggtttcaacgtgaagaacttgtctgtcaaggatatccgccgtggtatggtc
gctggtgactccaagaacgtccccccccaggaaactgagtcgttcaacgcccaagtcatc
atcctcaaccaccccggaaccatccacaacggatacgcccccgtgctcgattgccacacc
gcccacattgcctgcaagttcactgagatcttgtccaaggtcgaccgtcgtactggacaa
gccgtcgaggaggtc--------------------------------------------
>Nannengaella_alpina_Sc29908
------------------------------------------------------------
------------------------------------------------------------
------------------------------------------------------------
------------------------------------------------------------
------------------------------------------------------------
------------------------------------------------------------
---------gctctccttgcctataccctcggtgtgaagcaaatgatcgtcgccatcaac
aagatggatgagaagtccgttaactggagccagcctcgttacgatgaaatcgtgaaggag
acttcttccttcgtcaagaagatcggatacaaccccgagaagatcaacttcgtccccatc
tctggctgggccggagacaacatgctcgagaagtcccccaacctcggctggtacaagggt
gtcaccttactcgaggccctcgacgccatcactgagcctaagcgcccgaccgacaagcct
ctccgtgttccccttcaggacgtctacaagattggaggtattggaacagtgcccgtcggc
cgtgttgagactggtatcctcaagcccggcatggttgtcacattcgcccccgccaacttg
tcgactgaagtcaagtccgtcgagatgcaccacgtctccctccctgaggccacccccgga
gacaacgtcggtttcaacgtgaagaacttgtctgtcaaggatatccgccgtggtatggtc
gctggtgactccaagaacgtccccccccaggaaactgagtcgttcaacgcccaagtcatc
atcctcaaccaccccggaaccatccacaacggatatgcccccgtgctcgattgccacacc
gcccacattgcctgcaagttcactgagatcttgtccaaggtcgaccgtcgtactggacaa
gccgtcgaggaggtc--------------------------------------------
>Nannengaella_alpina_Sc29955
------------------------------------------------------------
------------------------------------------------------------
------------------------------------------------------------
------------------------------------------------------------
------------------------------------------------------------
------------------------------------------------------------
---------gctctccttgcctataccctcggtgtgaagcaaatgatcgtcgccatcaac
aagatggatgagaagtccgttaactggagccagcctcgttacgatgaaatcgtgaaggag
acttcttccttcgtcaagaagatcggatacaaccccgagaagatcaacttcgtccccatc
tctggctgggccggagacaacatgctcgagaagtcccccaacctcggctggtacaagggt
gtcaccttactcgaggccctcgacgccatcactgagcctaagcgcccgaccgacaagcct
ctccgtgttccccttcaggacgtctacaagattggaggtattggaacagtgcccgtcggc
cgtgttgagactggtatcctcaagcccggcatggttgtcacattcgcccccgccaacttg
tcgactgaagtcaagtccgtcgagatgcaccacgtctccctccctgaggccacccccgga
gacaacgtcggtttcaacgtgaagaacttgtctgtcaaggatatccgccgtggtatggtc
gctggtgactccaagaacgtccccccccaggaaactgagtcgttcaacgcccaagtcatc
atcctcaaccaccccggaaccatccacaacggatatgcccccgtgctcgattgccacacc
gcccacattgcctgcaagttcactgagatcttgtccaaggtcgaccgtcgtactggacaa
gccgtcgaggaggtcc-------------------------------------------
>Nannengaella_sulphurea_MA_Fungi_81473
gagcgtgagcgtggtatcaccattgacattgctctctggaagttcgaaactgccaagtac
tacatcaccattatcgatgcccctggacatcgtgacttcatcaagaacatgatcactggt
acttccc-----------------------------------------------------
------------------------------------------------------------
-------------------------------------------aggctgatgccgccgtg
ttggtgattgcctcccccactggtgagttcgaggctggtattgccaagactggccagacc
cgtgagcacgctctccttgcctataccctcggtgtgaagcaaatgatcgtcgccatcaac
aagatggatgagaaatccgttaactggagccaggcccgttacgatgaaatcgtgaaggaa
acctcctccttcgtcaagaagatcggatacaaccccgagaagatcaacttcgtacctatc
tctgggtgggccggagacaacatgctcgagaagtccgccaatctcggctggtacaagggc
gtcaccctcctcgaggccctcgactcaataactgagcccaagcgtccgaccgacaagccc
ctccgtgtcccccttcaggatgtctacaagatcggaggtattggaactgtgcccgtcggc
cgtgttgagactggtatcctcaagcccggcatggttgtcacttttgctcccgccaacttg
tcgactgaagtcaagtccgtcgagatgcaccacgtctccctccctgaggccgtcccagga
gacaacgttggtttcaacgtgaagaacttgtcagtcaaggatatccgccgtggtatggtc
gcgggtgactccaaaaacaccccaccccaggaaactgagtcctttaacgcccaagttatc
atcctcaaccaccccggaacaatccacgctggatatgccccggtgctcgactgccacact
gcccacattgcctgcaagttctctgagatcttgtccaaggtcgaccgtcgcactggacaa
gcggtggaggacggcc-------------------------------------------
>Physarum_pseudonotabiles__lat__LE255432
------------------------------------------------------------
------------------------------------------------------------
------------------------------------------------------------
------------------------------------------------------------
------------------------------------------------------------
------------------------------------------------------------
---------------------------------------------atcgtcgccatcaac
aagatggatgagaagtccaccaactactcccaggcccgttacgatgaaatcgtgaaggag
acttcttccttcgtcaagaagatcggatacaaccccgagaagatcaacttcgtccccatc
tctggatggactggagacaacatgctcgagaagtcccccagcatggcctggtacaagggc
cccacactcctcgaggctcttgacgccatcactgagcccaagcgcccgaccgacaagcct
ctccgtgtcccccttcaggatgtctacaagatcggaggtatcggaactgtccccgtcggc
cgtgttgagaccggtatcctcaagcccggcatgatcgtgactttcgcccctgccgccttg
agcactgaagtcaagtccgtcgagatgcaccacgtctccctccccgaggccaccccagga
gacaacgttggtttcaacgtcaagaacttgtctgtcaaggatatccgtcgtggtatggtc
gctggtgactccaagaacaacccaccccaggagactgagtccttcaacgcccaggtcatt
atcctcaaccaccccggaacaatccacaacggatatgccccagtgctcgactgccacact
gcccacattgtatg----------------------------------------------
-----------------------------------------------------------
>Physarum_pseudonotabiles__lat__LE255432
------------------------------------------------------------
------------------------------------------------------------
------------------------------------------------------------
------------------------------------------------------------
------------------------------------------------------------
------------------------------------------------------------
---------------------------------------------atcgtcgccatcaac
aagatggatgagaagtccaccaactactcccaggcccgttacgatgaaatcgtgaaggag
acttcttccttcgtcaagaagatcggatacaaccccgagaagatcaacttcgtccccatc
tctggatggactggagacaacatgctcgagaagtcccccagcatggcctggtacaagggc
cccacactcctcgaggctcttgacgccatcactgagcccaagcgcccgaccgacaagcct
ctccgtgtcccccttcaggatgtctacaagatcggaggtatcggaactgtccccgtcggc
cgtgttgagaccggtatcctcaagcccggcatgatcgtgactttcgcccctgccgccttg
agcactgaagtcaagtccgtcgagatgcaccacgtctccctccccgaggccaccccagga
gacaacgttggtttcaacgtcaagaacttgtctgtcaaggatatccgtcgtggtatggtc
gctggtgactccaagaacaacccaccccaggagactgagtccttcaacgcccaggtcatt
atcctcaaccaccccggaacaatccacaacggatatgccccagtgctcgactgccacact
gcccacattgtatg----------------------------------------------
-----------------------------------------------------------
>Physarum_pseudonotabiles__lat__LE255703
------------------------------------------------------------
------------------------------------------------------------
------------------------------------------------------------
------------------------------------------------------------
------------------------------------------------------------
------------------------------------------------------------
---------------------------------------------atcgtcgccatcaac
aagatggatgagaagtccaccaactactcccaggctcgttacgacgaaatcgtgaaggag
acttcttccttcgtcaagaagatcggatacaaccccgagaagatcaacttcgtccccatc
tctggatggactggagacaacatgctcgagaagtcccccagcatggcctggtacaagggc
cccacactcctcgaggctcttgacgccatcactgagcccaagcgcccgaccgacaagcct
ctccgtgtcccccttcaggatgtgtacaagatcggaggtatcggaactgtccccgtcggc
cgtgttgagaccggtatcctcaagcccggcatgatcgtgaccttcgcccctgccgccttg
agcactgaagtcaagtccgtcgagatgcaccacgtctccctccccgaggccgtcccagga
gacaacgttggtttcaacgtcaagaacttgtctgtcaaggatatccgtcgtggtatggtc
gctggtgactccaagaacaacccaccccaggagactgagtccttcaacgctcaggtcatt
atcctcaaccaccccggaacaatccacaacggatatgccccagtgctcgactgccacact
gcccacattgtatg----------------------------------------------
-----------------------------------------------------------
>Physarum_pseudonotabiles__lat__LE255703
------------------------------------------------------------
------------------------------------------------------------
------------------------------------------------------------
------------------------------------------------------------
------------------------------------------------------------
------------------------------------------------------------
---------------------------------------------atcgtcgccatcaac
aagatggatgagaagtccaccaactactcccaggctcgttacgacgaaatcgtgaaggag
acttcttccttcgtcaagaagatcggatacaaccccgagaagatcaacttcgtccccatc
tctggatggactggagacaacatgctcgagaagtcccccagcatggcctggtacaagggc
cccacactcctcgaggctcttgacgccatcactgagcccaagcgcccgaccgacaagcct
ctccgtgtcccccttcaggatgtgtacaagatcggaggtatcggaactgtccccgtcggc
cgtgttgagaccggtatcctcaagcccggcatgatcgtgaccttcgcccctgccgccttg
agcactgaagtcaagtccgtcgagatgcaccacgtctccctccccgaggccgtcccagga
gacaacgttggtttcaacgtcaagaacttgtctgtcaaggatatccgtcgtggtatggtc
gctggtgactccaagaacaacccaccccaggagactgagtccttcaacgctcaggtcatt
atcctcaaccaccccggaacaatccacaacggatatgccccagtgctcgactgccacact
gcccacattgtatg----------------------------------------------
-----------------------------------------------------------
>Physarum_nivale_MA_Fungi_73457
------------------------------------------------------------
------------------------------------------------------------
------------------------------------------------------------
------------------------------------------------------------
------------------------------------------------------------
------------------------------------------------------------
------------------------------------------------------------
-----------------------------------------------aatcgtgaaggag
acttcctctttcgtgaagaagatcggatacaaccccgagaagatcaacttcgtccccatc
tctggatggactggagacaacatgctcgagaagtcccccaatctcggctggtacaaggga
ctcaccctcctcgaggccctcgacgccatcactgagcccaagcgtccgaccgacaaggct
ctccgtgtcccccttcaggatgtttacaaaatcggaggtattggaacagttcccgtcggc
cgtgttgagaccggtatcctcaagcccggtatgatcgtcaccttcgctcccgccaacatg
accactgaagtcaagtccgtcgagatgcaccacgtctccctccctgaggccgtcccagga
gacaacgtcggtttcaacgttaagaacttgtccgtcaaggatatccgtcgtggtatggtt
gctggagactccaagaacaacccgccccaggagactgagtctttcaacgctcaggtcatt
atcctcaaccaccccggaacaatccacaacggatatgc----------------------
------------------------------------------------------------
-----------------------------------------------------------
>Physarum_nivale_MA_Fungi_73457
------------------------------------------------------------
------------------------------------------------------------
------------------------------------------------------------
------------------------------------------------------------
------------------------------------------------------------
------------------------------------------------------------
------------------------------------------------------------
-----------------------------------------------aatcgtgaaggag
acttcctctttcgtgaagaagatcggatacaaccccgagaagatcaacttcgtccccatc
tctggatggactggagacaacatgctcgagaagtcccccaatctcggctggtacaaggga
ctcaccctcctcgaggccctcgacgccatcactgagcccaagcgtccgaccgacaaggct
ctccgtgtcccccttcaggatgtttacaaaatcggaggtattggaacagttcccgtcggc
cgtgttgagaccggtatcctcaagcccggtatgatcgtcaccttcgctcccgccaacatg
accactgaagtcaagtccgtcgagatgcaccacgtctccctccctgaggccgtcccagga
gacaacgtcggtttcaacgttaagaacttgtccgtcaaggatatccgtcgtggtatggtt
gctggagactccaagaacaacccgccccaggagactgagtctttcaacgctcaggtcatt
atcctcaaccaccccggaacaatccacaacggatatgc----------------------
------------------------------------------------------------
-----------------------------------------------------------
>Physarum_vernum_Sc30091
------------------------------------------------------------
------------------------------------------------------------
------------------------------------------------------------
------------------------------------------------------------
------------------------------------------------------------
------------------------------------------------------------
------cacgctctccttgcctacacccttggtgtgaagcaaatgatcgtcgccatcaac
aagatggacgagaagtctgtgaactacaaccaggcccgttacgacgaaatcgtgaaggag
acttcctctttcgtgaagaagatcggatacaaccccgagaagatcaacttcgtccccatt
tctggatggactggagacaacatgctcgagaagtccccccatctcggctggtacaaggga
ctcaccctcctcgaggccctcgacgccatcactgagcccaagcgtccgaccgacaaggct
ctccgtgtcccccttcaggatgtttacaaaatcggaggtattggaacagttcccgtcggc
cgtgttgagaccggtatcctcaagcccggtatgatcgtcaccttcgctcccgccaacatg
accactgaagtcaagtccgtcgagatgcaccacgtctccctccctgaggccgtcccagga
gacaacgtcggtttcaacgttaagaacttgtccgtcaaggatatccgtcgtggtatggtt
gctggagactccaagaacaacccgccccaggagactgagtctttcaacgctca-g-----
------------------------------------------------------------
------------------------------------------------------------
-----------------------------------------------------------
>Physarum_cf__vernum_Sc30257
------------------------------------------------------------
------------------------------------------------------------
------------------------------------------------------------
------------------------------------------------------------
------------------------------------------------------------
------------------------------------------------------------
------cacgctctccttgcctacacccttggtgtgaagcaaatgatcgtcgccatcaac
aagatggacgagaagtctgtgaactacaaccaggcccgttacgacgaaatcgtgaaggag
acctcctccttcgtgaagaagatcggatacaaccccgagaagatcaacttcgtccccatt
tctggatggactggagacaacatgctcgagaagtccccccatctcggctggtacaaggga
ctcaccctcctcgaggccctcgacgccatcactgagcccaagcgtccgaccgacaaggct
ctccgtgtcccccttcaggatgtttacaaaatcggaggtattggaacagttcccgtcggc
cgtgttgagaccggtatcctcaagcccggtatgatcgtcaccttcgctcccgccaacatg
accactgaagtcaagtccgtcgagatgcaccacgtctccctccctgaggccgtcccagga
gacaacgtcggtttcaacgttaagaacttgtccgtcaaggatatccgtcgtggtatggtt
gctggagactccaagaacaacccgccccaggagactgagtctttcaacgc----------
------------------------------------------------------------
------------------------------------------------------------
-----------------------------------------------------------
>Physarum_licheniforme_MA_Fungi_73290
------------------------------------------------------------
------------------------------------------------------------
------------------------------------------------------------
------------------------------------------------------------
------------------------------------------------------------
------------------------------------------------------------
------------------------------------------------------------
------------------------------------cgttacgacgagattgtcaaggaa
acctcttctttcgttaagaagatcggatacaaccccgagaagatcgccttcgtccccatc
tctggattcaacggagacaacatgctcgagaagtcccccaacctcagctggtacaagggc
cccaccctcctcgaggcccttgactcggtcactgagcctaagcgcccgaccgacaagccc
ctccgtgtccccctccaagatgtgtacaagatcggtggtatcggaacagttcccgtcggc
cgtgttgagaccggtatcctcaagcccggaatgatcgtgactttcgcccccgccgccttg
tccactgaagtcaagtc-gtcgagatgcaccacgtctccctccctgaggccatcccagga
gacaacgttggtttcaacgttaagaacttgtccgtcaaggatatccgtcgtggaaacgtt
gctggagactccaagaaccacccccccgcggagactgagtccttcaacgctcaagtcatt
atcctcaaccaccctggaacaatccacgccggatatgcgccagtgctcgattgccacact
gcccacattgcctgcaagttcactgagatcttgtccaaggtcgaccgtcgtaccggagct
gccgtcgagggagaca-------------------------------------------
>Physarum_licheniforme_MA_Fungi_73293
------------------------------------------------------------
------------------------------------------------------------
------------------------------------------------------------
------------------------------------------------------------
------------------------------------------------------------
------------------------------------------------------------
------------------------------------------------------------
------------------------------------cgttacgacgagattgtcaaggaa
acctcttctttcgttaagaagatcggatacaaccccgagaagatcgccttcgtccccatc
tctggattcaacggagacaacatgctcgagaagtcccccaacctcagctggtacaagggc
cccaccctcctcgaggcccttgactcggtcactgagcctaagcgcccgaccgacaagccc
ctccgtgtccccctccaagatgtgtacaagatcggtggtatcggaacagttcccgtcggc
cgtgttgagaccggtatcctcaagcccggaatgatcgtgactttcgcccccgccgccttg
tccactgaagtcaagtctgtcgagatgcaccacgtctccctccctgaggccatcccagga
gacaacgttggtttcaacgttaagaacttgtccgtcaaggatatccgtcgtggaaacgtt
gctggagactccaagaaccacccccccgcggagactgagtccttcaacgctcaagtcatt
atcctcaaccaccctggaacaatccacgccggatatgcgccagtgctcgattgccacact
gcccacattgcctgcaagttcactgagatcttgtccaaggtcgaccgtcgtaccggagct
gccgtcgagggagaca-------------------------------------------
>Physarum_jilinense_HMJAU_M20367_1
------------------------------------------------------------
------------------------------------------------------------
------------------------------------------------------------
------------------------------------------------------------
------------------------------------------------------------
------------------------------------------------------------
--------------------------------------------gatcgttgccatcaac
aagatggatgagaagtccgtcaactggaacaaggatcgttatgacgaaatcgtgaaggaa
acctcttccttcgtcaagaagatcggatacaaccccgagaagatcaacttcgtccccatc
tctggtttcaacggagacaacatgctcgagaagtccgccaacctcccatggtacaaggga
cccacactcctcgaggctctcgatcaagtcactgagcccaagcgcccgaccgacaagccc
ctccgtgtccccctccaagatgtgtacaagatcggtggtatcggaactgttcccgtcggc
cgtgttgagactggtatcctcaagcccggaatgatcgtcactttcgcccccgccgccgtg
tccactgaagtcaagtctgtcgagatgcaccacgtctccctccctgaagccgtcccagga
gacaacgttggtttcaacgttaagaacttgtccgtcaaggatatccgtcgtggaaacgtt
gctggagactccaagaacaacccacccaacgagactgagtccttcaacgctcaagtcatt
atcctcaaccaccccggaacaatccacgccggatatgcgcccgtgctcgactgccacact
gcccacattgcctgcaagttcactgagatcttgtccaaggtcgaccgtcgtaccggagct
gccgtcgagggagacaccaaggccatcaagaacggtgactctgccatcgtc--------
>Physarum_jilinense_HMJAU_M20367_2
------------------------------------------------------------
------------------------------------------------------------
------------------------------------------------------------
------------------------------------------------------------
------------------------------------------------------------
------------------------------------------------------------
--------------------------------------------gatcgttgccatcaac
aagatggatgagaagtccgtcaactggaacaaggatcgttatgacgaaatcgtgaaggaa
acctcttccttcgtcaagaagatcggatacaaccccgagaagatcaacttcgtccccatc
tctggtttcaacggagacaacatgctcgagaagtccgccaacctcccatggtacaaggga
cccacactcctcgaggctctcgatcaagtcactgagcccaagcgcccgaccgacaagccc
ctccgtgtccccctccaagatgtgtacaagatcggtggtatcggaactgttcccgtcggc
cgtgttgagactggtatcctcaagcccggaatgatcgtcactttcgcccccgccgccgtg
tccactgaagtcaagtctgtcgagatgcaccacgtctccctccctgaagccgtcccagga
gacaacgttggtttcaacgttaagaacttgtccgtcaaggatatccgtcgtggaaacgtt
gctggagactccaagaacaacccacccaacgagactgagtccttcaacgctcaagtcatt
atcctcaaccaccccggaacaatccacgccggatatgcgcccgtgctcgactgccacact
gcccacattgcctgcaagttcactgagatcttgtccaaggtcgaccgtcgtaccggagct
gccgtcgagggagacaccaaggccatcaagaacggtgactctgccatcgtc--------
>Didymium_nivicola_MA_Fungi_90573
------------------------------------------------------------
------------------------------------------------------------
------------------------------------------------------------
------------------------------------------------------------
------------------------------------------------------------
------------------------------------------------------------
-----------------tgccttcaccctcggtgtgagacaaatgatcgttgccatcaac
aaaatggacgagaagtctgtgaactacagccaagcccgttatgacgagattgttaaggag
acatccgccttcgtcaagaagatcggatacaaccccgagaagatcaacttcgtccccatc
tctggatttaacggagacaacatgctcgagagrtcccctaacattccatggtacaaggga
gttaccctcctcgaggccctcgatgccgtcaccgagcccaagcgcccgaccgacaaaccc
ctccgtgtccccctccaggatgtctacaagatcggaggtattggaacagttcccgtcggt
cgtgttgagactggtattctcaagcccaacatgattgttaccttcgcccctggtaacttg
tccactgaggtcaagtctgttgagatgcatcacgtcgctctccccgaggccacccccgga
gacaacgttggtttcaacgtcaagaatttgtccgtcaaggatatccgtcgtggtatggtt
gctggagactccaagaacgaccctcctcgtgagactgagtccttcaccgcccaggtcatc
atcctcaaccaccctggacaaatccacgctggatatgcacccgtgttggattgccacact
gcccacattgcttgcaagttcactgagctcatctccaaggtcgacagacgtactggacaa
tcagttgaggactcacccaagaacgtcaagaacggtgatgccgccattgtcaagctcac
>Didymium_nivicola_MA_Fungi_90573
------------------------------------------------------------
------------------------------------------------------------
------------------------------------------------------------
------------------------------------------------------------
------------------------------------------------------------
------------------------------------------------------------
-----------------tgccttcaccctcggtgtgagacaaatgatcgttgccatcaac
aaaatggacgagaagtctgtgaactacagccaagcccgttatgacgagattgttaaggag
acatccgccttcgtcaagaagatcggatacaaccccgagaagatcaacttcgtccccatc
tctggatttaacggagacaacatgctcgagagrtcccctaacattccatggtacaaggga
gttaccctcctcgaggccctcgatgccgtcaccgagcccaagcgcccgaccgacaaaccc
ctccgtgtccccctccaggatgtctacaagatcggaggtattggaacagttcccgtcggt
cgtgttgagactggtattctcaagcccaacatgattgttaccttcgcccctggtaacttg
tccactgaggtcaagtctgttgagatgcatcacgtcgctctccccgaggccacccccgga
gacaacgttggtttcaacgtcaagaatttgtccgtcaaggatatccgtcgtggtatggtt
gctggagactccaagaacgaccctcctcgtgagactgagtccttcaccgcccaggtcatc
atcctcaaccaccctggacaaatccacgctggatatgcacccgtgttggattgccacact
gcccacattgcttgcaagttcactgagctcatctccaaggtcgacagacgtactggacaa
tcagttgaggactcacccaagaacgtcaagaacggtgatgccgccattgtcaagctcac
>Didymium_nivicola_AH19667
------------------------------------------------------------
------------------------------------------------------------
------------------------------------------------------------
------------------------------------------------------------
------------------------------------------------------------
------------------------------------------------------------
-----------------tgccttcaccctcggtgtgagacaaatgatcgttgccatcaac
aaaatggacgagaagtctgtgaactacagccaagcccgttatgacgagattgttaaggag
acatccgccttcgtcaagaagatcggatacaaccccgagaagatcaacttcgtccccatc
tctggatttaacggagacaacatgctcgagaggtcccctaacattccatggtacaaggga
gttactctcctcgaggccctcgatgccgtcaccgagcccaagcgcccgaccgacaaaccc
ctccgtgtccccctccaggatgtctacaagatcggaggtattggaacagttcccgtcggt
cgtgttgagactggtattctcaagcccaacatgattgttactttcgcccctggtaacttg
tccactgaggtcaagtctgttgagatgcatcacgtcgctctccctgaggccacccccgga
gacaacgttggtttcaacgtcaagaatttgtccgtcaaggatatccgtcgtggtatggtt
gctggagactccaagaacgaccctcctcgtgagactgagtccttcaccgcccaggtcatc
atcctcaaccaccctggacaaatccacgctggatatgcacccgtgttggattgccacact
gcccacattgcttgcaagttcactgagctcatctccaaggtcgacaggcgtactggacaa
tcagttgaggactcacccaagaacgtcaagaacggtgatgccgccattgttaggctcac
>Didymium_nivicola_AH19667
------------------------------------------------------------
------------------------------------------------------------
------------------------------------------------------------
------------------------------------------------------------
------------------------------------------------------------
------------------------------------------------------------
-----------------tgccttcaccctcggtgtgagacaaatgatcgttgccatcaac
aaaatggacgagaagtctgtgaactacagccaagcccgttatgacgagattgttaaggag
acatccgccttcgtcaagaagatcggatacaaccccgagaagatcaacttcgtccccatc
tctggatttaacggagacaacatgctcgagaggtcccctaacattccatggtacaaggga
gttactctcctcgaggccctcgatgccgtcaccgagcccaagcgcccgaccgacaaaccc
ctccgtgtccccctccaggatgtctacaagatcggaggtattggaacagttcccgtcggt
cgtgttgagactggtattctcaagcccaacatgattgttactttcgcccctggtaacttg
tccactgaggtcaagtctgttgagatgcatcacgtcgctctccctgaggccacccccgga
gacaacgttggtttcaacgtcaagaatttgtccgtcaaggatatccgtcgtggtatggtt
gctggagactccaagaacgaccctcctcgtgagactgagtccttcaccgcccaggtcatc
atcctcaaccaccctggacaaatccacgctggatatgcacccgtgttggattgccacact
gcccacattgcttgcaagttcactgagctcatctccaaggtcgacaggcgtactggacaa
tcagttgaggactcacccaagaacgtcaagaacggtgatgccgccattgttaggctcac
>Didymium_pseudonivicola_MA_Fungi_90601
------------------------------------------------------------
------------------------------------------------------------
------------------------------------------------------------
------------------------------------------------------------
------------------------------------------------------------
------------------------------------------------------------
-----------------tgccttcaccctcggtgtgagacaaatgatcgttgccatcaac
aagatggacgagaagtctgtcaactacggtcaagcccgtttcgatgagatcgtcaaggag
acatcctccttcgtcaagaagatcggatacaaccccgagaagatcaacttcgtccccatt
tctggatgggccggagacaacatgctcgagaagtcccccaacctcagctggtacaaggga
ctcacactcctcgaggccctcgatgccatcaccgagcctaagcgyccgaccgacaagccc
ctccgtgtccccctccaggatgtctacaaaatcggaggtattggaacggttcccgtcggt
cgtgttgagactggtgtcctcaagcccaacatggttgtmgtcttcgcycccggcaatttg
tcgactgargtcaagtcmgtcgagatgcaccacgtcgccctccccgaggccacccccgga
gacaacgttggtttcaacgtsaagaacttgtccgtcaaggatatccgccgtggtatggtt
gctggagactccaagaacgaccctcctcgtgagactgagtctttcaccgcccaagtcatc
atcctcaaccaccccggacagatccatgccggatatgcgccagtgttggattgccacacc
gcccacattgcttgcaagttctctgagctcttgtccaaggtcgacagacgtactggacaa
tcagttgaggactcacctaagaacgtgaagaacggwgatgctgccatcgtcaaactcac
>Didymium_pseudonivicola_MA_Fungi_90601
------------------------------------------------------------
------------------------------------------------------------
------------------------------------------------------------
------------------------------------------------------------
------------------------------------------------------------
------------------------------------------------------------
-----------------tgccttcaccctcggtgtgagacaaatgatcgttgccatcaac
aagatggacgagaagtctgtcaactacggtcaagcccgtttcgatgagatcgtcaaggag
acatcctccttcgtcaagaagatcggatacaaccccgagaagatcaacttcgtccccatt
tctggatgggccggagacaacatgctcgagaagtcccccaacctcagctggtacaaggga
ctcacactcctcgaggccctcgatgccatcaccgagcctaagcgyccgaccgacaagccc
ctccgtgtccccctccaggatgtctacaaaatcggaggtattggaacggttcccgtcggt
cgtgttgagactggtgtcctcaagcccaacatggttgtmgtcttcgcycccggcaatttg
tcgactgargtcaagtcmgtcgagatgcaccacgtcgccctccccgaggccacccccgga
gacaacgttggtttcaacgtsaagaacttgtccgtcaaggatatccgccgtggtatggtt
gctggagactccaagaacgaccctcctcgtgagactgagtctttcaccgcccaagtcatc
atcctcaaccaccccggacagatccatgccggatatgcgccagtgttggattgccacacc
gcccacattgcttgcaagttctctgagctcttgtccaaggtcgacagacgtactggacaa
tcagttgaggactcacctaagaacgtgaagaacggwgatgctgccatcgtcaaactcac
>Didymium_pseudonivicola_MA_Fungi_90587
------------------------------------------------------------
------------------------------------------------------------
------------------------------------------------------------
------------------------------------------------------------
------------------------------------------------------------
------------------------------------------------------------
-----------------tgccttcaccctcggtgtgagacaaatgatcgttgccatcaac
aagatggacgagaagtctgtcaactacggtcaagcccgtttcgatgagatcgtcaaggag
acatcctccttcgtcaagaagatcggatacaaccccgagaagatcaacttcgtccccatt
tctggatgggccggagacaacatgctcgagaagtcccccaacctcagctggtacaaggga
ctcacactcctcgaggccctcgatgccatcaccgagcctaagcgcccgaccgacaagccc
cttcgtgtccccctccaggatgtctacaaaatcggaggtattggaacggttcccgtcggt
cgtgttgagactggtgtcctcaagcccaacatggttgtagtcttcgctcccggcaatttg
tcgactgaagtcaagtcagtcgagatgcaccacgtcgccctccccgaggccacccccgga
gacaacgttggtttcaacgtcaagaacttgtccgtcaaggatatccgccgtggtatggtt
gctggagactccaagaacgaccctcctcgtgagactgagtctttcaccgcccaagtcatc
atcctcaaccaccccggacagatccatgccggatatgcgccagtgttggattgccacacc
gcccacattgcttgcaagttctctgagctcttgtccaaggtcgacagacgtactggacaa
tcagttgaggactcacctaagaacgtgaagaacggtgatgctgccatcgtcaaactcac
>Didymium_pseudonivicola_MA_Fungi_90587
------------------------------------------------------------
------------------------------------------------------------
------------------------------------------------------------
------------------------------------------------------------
------------------------------------------------------------
------------------------------------------------------------
-----------------tgccttcaccctcggtgtgagacaaatgatcgttgccatcaac
aagatggacgagaagtctgtcaactacggtcaagcccgtttcgatgagatcgtcaaggag
acatcctccttcgtcaagaagatcggatacaaccccgagaagatcaacttcgtccccatt
tctggatgggccggagacaacatgctcgagaagtcccccaacctcagctggtacaaggga
ctcacactcctcgaggccctcgatgccatcaccgagcctaagcgcccgaccgacaagccc
cttcgtgtccccctccaggatgtctacaaaatcggaggtattggaacggttcccgtcggt
cgtgttgagactggtgtcctcaagcccaacatggttgtagtcttcgctcccggcaatttg
tcgactgaagtcaagtcagtcgagatgcaccacgtcgccctccccgaggccacccccgga
gacaacgttggtttcaacgtcaagaacttgtccgtcaaggatatccgccgtggtatggtt
gctggagactccaagaacgaccctcctcgtgagactgagtctttcaccgcccaagtcatc
atcctcaaccaccccggacagatccatgccggatatgcgccagtgttggattgccacacc
gcccacattgcttgcaagttctctgagctcttgtccaaggtcgacagacgtactggacaa
tcagttgaggactcacctaagaacgtgaagaacggtgatgctgccatcgtcaaactcac
>Amaurochaete_comata_AMFD171
gagcgtgagcgtggtatcaccatcgacattgccctctggaagttcgaaaccgccaagtac
tacatcaccattatcgatgcccccggacatcgtgacttcatcaagaacatgatcactggt
acctcccaggttagttgca----------------cctctcttctctttgcgtcta----
-----------tttcattattcaatgcatggtttcgcttctgtgttgtc-----------
-----------------catgttcttatatatgatt----ngcaggctgatgccgccgtg
ttggtcattgcctcccccactggtgagttcgaggctggtattgccaagaacggacagacc
cgtgagcacgccctccttgcctacacccttggtgtgagacaaatgatcgttgccatcaac
aagatggacgagaagtccgtcaactacggtcaggcccgttacgacgaaatcgtgaaggag
acctcctccttcgtcaagaagatcgggtacaaccccgagaagatcaatttcgtccccatc
tctggatggaacggagacaacatgttggagaagtcccccatcctcgcctggcacaagggc
cccacactcctcgaggctttggacgccatcactgagcccaagcgcccgtcggacaagccc
ctccgtgtccccctccaggatgtctacaagatcggaggtatcggaactgttcccgtcggt
cgtgttgagaccggtgtcctcaagcccggaatgaacgtcaccttctcccccgctggtttg
accactgaagtcaagtccgtcgagatgcaccacgtctccctccccgaggccctccccgga
gacaacgtcggcttcaacgtgaagaacttgtctgtcaaggatatccgccgtggtatggtc
gcctctgacgccaagaacgaccctgcccaagagactgagtccttcaacgctcaggtcatc
atcctgaaccaccccggacagatccacgccggatatgcgccagtgctcgattgccacact
gcccacattgcctgcaagttctccgagattttgaccaaggtcgacagacgtactggtgct
gagcttgaggttgcccccaagaacatcaagaacggtgacgctgccatcgtcaagctcac
>Lamproderma_ovoideum_Sc30802
------------------------------------------------------------
------------------------------------------------------------
------------------------------------------------------------
------------------------------------------------------------
------------------------------------------------------------
------------------------------------------------------------
------------------------------------------------------------
-----------------tgtgaactggagccaggctcgtttcgatgaaatcgtgaaggaa
acctcctctttcgtcaagaagatcgggtacaaccccgagaagatcaacttcgtccccatt
tccggatgggctggagacaacatgctcgagaagtccgccaacatgccatggcacaaggga
cttaccctcctcgaggcccttgatgccatcactgagcccaagcgcccgactgacaagccc
ctccgtgtcccccttcaggacgtgtacaagatcggtggtattggaacggttcccgtcggt
cgtgtcgagactggtgtcctcaagccaggaatgatcgtgaccttcgcccctgctaacttg
tcaactgaagttaagtccgtcgagatgcatcacgttgctctccaggaggcccttcccgga
gacaacgttggtttcaacgtgaagaatttgtcagtgaaggatatccgccgtggtatggtc
gctggtgactccaagaacgaccccccccaggaaaccgagtccttcaacgcccaggtgatc
atcctcaaccaccccggtcagatccacgccgggtatgcgccggtgctcgattgccacacc
gcccacattgcctgcaagttcaccgagctcttgaccaaggtcgacagacgtactggagct
gagctcgaggctggacccaagaacatcaagaacggtgatgctgccatcgtgaagctca-
>Lamproderma_ovoideum_Sc30802
------------------------------------------------------------
------------------------------------------------------------
------------------------------------------------------------
------------------------------------------------------------
------------------------------------------------------------
------------------------------------------------------------
------------------------------------------------------------
-----------------tgtgaactggagccaggctcgtttcgatgaaatcgtgaaggaa
acctcctctttcgtcaagaagatcgggtacaaccccgagaagatcaacttcgtccccatt
tccggatgggctggagacaacatgctcgagaagtccgccaacatgccatggcacaaggga
cttaccctcctcgaggcccttgatgccatcactgagcccaagcgcccgactgacaagccc
ctccgtgtcccccttcaggacgtgtacaagatcggtggtattggaacggttcccgtcggt
cgtgtcgagactggtgtcctcaagccaggaatgatcgtgaccttcgcccctgctaacttg
tcaactgaagttaagtccgtcgagatgcatcacgttgctctccaggaggcccttcccgga
gacaacgttggtttcaacgtgaagaatttgtcagtgaaggatatccgccgtggtatggtc
gctggtgactccaagaacgaccccccccaggaaaccgagtccttcaacgcccaggtgatc
atcctcaaccaccccggtcagatccacgccgggtatgcgccggtgctcgattgccacacc
gcccacattgcctgcaagttcaccgagctcttgaccaaggtcgacagacgtactggagct
gagctcgaggctggacccaagaacatcaagaacggtgatgctgccatcgtgaagctca-
>Lamproderma_aeneum_s_lat__MA_Fungi_81947
------------------------------------------------------------
------------------------------------------------------------
------------------------------------------------------------
------------------------------------------------------------
------------------------------------------------------------
------------------------------------------------------------
------------------------------------------------------------
-----------------------------------------cgatgaaatcgtgaaggag
acttcctctttcgtcaagaagatcggatacaaccccgagaagatcaacttcgtccccatt
tccggctgggctggagacaacatgctcgagaagtcccccaacctcggctggtacaaggga
ctcaccctcctcgaggccctcgatgccatcaccgagcccaagcgcccgtcggacaagccc
ctccgtgtccccctccaggatgtctacaagatcggaggtattggaactgttcccgtcggc
cgtgtggagactggtgtcctcaagcccggaatgatcgttactttcgcccccgcgaatttg
tcaactgaagtcaagtccgtcgagatgcatcacgtcgccctccaggaggccctccccgga
gacaacgttggcttcaacgtcaagaatttgtccgtgaaggatatccgccgtggtatggtg
gctggtgactccaagaacgaccccccccaggagactgagtccttcaacgctcaggtcatc
atcctcaaccaccccggacagatccacgccgggtatgcgccggtgctcgattgccacact
gcccacattgcctgcaagttctccgagatcttgaccaaggtcgacagacgtactgnagct
gagctcgaggctggac-------------------------------------------
>Lamproderma_aeneum_s_lat__MA_Fungi_81947
------------------------------------------------------------
------------------------------------------------------------
------------------------------------------------------------
------------------------------------------------------------
------------------------------------------------------------
------------------------------------------------------------
------------------------------------------------------------
-----------------------------------------cgatgaaatcgtgaaggag
acttcctctttcgtcaagaagatcggatacaaccccgagaagatcaacttcgtccccatt
tccggctgggctggagacaacatgctcgagaagtcccccaacctcggctggtacaaggga
ctcaccctcctcgaggccctcgatgccatcaccgagcccaagcgcccgtcggacaagccc
ctccgtgtccccctccaggatgtctacaagatcggaggtattggaactgttcccgtcggc
cgtgtggagactggtgtcctcaagcccggaatgatcgttactttcgcccccgcgaatttg
tcaactgaagtcaagtccgtcgagatgcatcacgtcgccctccaggaggccctccccgga
gacaacgttggcttcaacgtcaagaatttgtccgtgaaggatatccgccgtggtatggtg
gctggtgactccaagaacgaccccccccaggagactgagtccttcaacgctcaggtcatc
atcctcaaccaccccggacagatccacgccgggtatgcgccggtgctcgattgccacact
gcccacattgcctgcaagttctccgagatcttgaccaaggtcgacagacgtactgnagct
gagctcgaggctggac-------------------------------------------
>Lamproderma_aeneum_s_lat__MA_Fungi_86925
------------------------------------------------------------
------------------------------------------------------------
------------------------------------------------------------
------------------------------------------------------------
------------------------------------------------------------
------------------------------------------------------------
------------------------------------------------------------
------------------------------------------------------------
------------------------------------------------------------
------------------------------------------------------------
-tcaccctcctcgaggcccttgatgccatcaccgagcccaagcgcccgtcggacaagccc
ctccgtgtccccctccaggatgtctacaagatcggaggtattggaactgtccccgtcggc
cgtgtggagactggtgtcctcaagcccggaatgatcgtcactttcgcccccgcgaatttg
tcaactgaagtcaagtcagtcgagatgcaccacgtcgccctccaggaggccctccccgga
gacaacgtcggcttcaacgtcaagaatttgtccgtgaaggatatccgccgtggtatggtg
gctggtgactccaagaacgaccccccccaggagactgagtcattcaacgctcaggtcatc
atcctcaaccaccccggtcagatccacgctgggtatgcgcccgtgctcgattgccacact
gcccacattgcctgcaagttctcggagatcttgaccaaggtcgacagacgtactgg----
-----------------------------------------------------------
>Lamproderma_aeneum_s_lat__MA_Fungi_86925
------------------------------------------------------------
------------------------------------------------------------
------------------------------------------------------------
------------------------------------------------------------
------------------------------------------------------------
------------------------------------------------------------
------------------------------------------------------------
------------------------------------------------------------
------------------------------------------------------------
------------------------------------------------------------
-tcaccctcctcgaggcccttgatgccatcaccgagcccaagcgcccgtcggacaagccc
ctccgtgtccccctccaggatgtctacaagatcggaggtattggaactgtccccgtcggc
cgtgtggagactggtgtcctcaagcccggaatgatcgtcactttcgcccccgcgaatttg
tcaactgaagtcaagtcagtcgagatgcaccacgtcgccctccaggaggccctccccgga
gacaacgtcggcttcaacgtcaagaatttgtccgtgaaggatatccgccgtggtatggtg
gctggtgactccaagaacgaccccccccaggagactgagtcattcaacgctcaggtcatc
atcctcaaccaccccggtcagatccacgctgggtatgcgcccgtgctcgattgccacact
gcccacattgcctgcaagttctcggagatcttgaccaaggtcgacagacgtactgg----
-----------------------------------------------------------
>Didymium_melanospermum__T__MA_Fungi_91238
------------------------------------------------------------
------------------------------------------------------------
------------------------------------------------------------
------------------------------------------------------------
------------------------------------------------------------
------------------------------------------------------------
-------------------------------------------------------tcaac
aagatggatgagaaatccgtcaactacggccaaccccgttatgacgaaatcgtgaaggag
acctcttccttcgtcaagaagatcggttacaaccccgagaagattgccttcgtccccatt
tctggatggaacggagacaacatgctcgagaaatcccccaaccttgcctggtacaagggc
cccactctcctcgaagccctcgatgccatcgtcgagcccaagcgcccgtcagacaagccc
ctccgtgtccccctccaggatgtctacaagatcggaggtattggaactgtgcccgtcggt
cgtgttgagactggtgtcctcaagcccaacatggtcgtcaccttcgcccccggaaacttg
tccactgaggtcaagtccgtcgagatgcaccacgtcgcccttcctgaggctaccccagga
gacaacgttggtttcaacgtaaagaacttgtccgtcaaggatatccgccgtggtatggtt
gctggtga----------------------------------------------------
------------------------------------------------------------
------------------------------------------------------------
-----------------------------------------------------------
>Didymium_melanospermum__T__MA_Fungi_91238
------------------------------------------------------------
------------------------------------------------------------
------------------------------------------------------------
------------------------------------------------------------
------------------------------------------------------------
------------------------------------------------------------
-------------------------------------------------------tcaac
aagatggatgagaaatccgtcaactacggccaaccccgttatgacgaaatcgtgaaggag
acctcttccttcgtcaagaagatcggttacaaccccgagaagattgccttcgtccccatt
tctggatggaacggagacaacatgctcgagaaatcccccaaccttgcctggtacaagggc
cccactctcctcgaagccctcgatgccatcgtcgagcccaagcgcccgtcagacaagccc
ctccgtgtccccctccaggatgtctacaagatcggaggtattggaactgtgcccgtcggt
cgtgttgagactggtgtcctcaagcccaacatggtcgtcaccttcgcccccggaaacttg
tccactgaggtcaagtccgtcgagatgcaccacgtcgcccttcctgaggctaccccagga
gacaacgttggtttcaacgtaaagaacttgtccgtcaaggatatccgccgtggtatggtt
gctggtga----------------------------------------------------
------------------------------------------------------------
------------------------------------------------------------
-----------------------------------------------------------
>Didymium_melanospermum_MA_Fungi_62790
gagcgtgagcgtggtatcaccatcgacattgctctctggaagttcgagactgccaagtac
tacatcaccattatcgatgcccccggacatcgtgacttcatcaagaacatgattaccggt
acttcccaggtaggttttgttgatt--gcatttccctttccttgccctcccttccattca
cacctgcaccgcttccacactcactgcattctttcgcgaatgtttttctcac--------
--------------------------actcatagc------ataggctgatgccgccgtg
ttggtcattgcctcccccactggtgagttcgaggctggtattgccaagagcggacagacc
cgtgagcacgctctccttgccttcacccttggtgtgaagcaaatgatcgtcgccatcaac
aagatggatgagaaatccgtcaactacggccaaccccgttatgacgaaatcgtgaaggag
acctcttccttcgtcaagaagatcggttacaaccccgagaagattgccttcgtccccatt
tctggatggaacggagacaacatgctcgagaaatcccccaaccttgcctggtacaagggc
cccactctcctcgaagccctcgatgccatcgtcgagcccaagcgcccgtcagacaagccc
ctccgtgtccccctccaggatgtctacaagatcggaggtattggaactgtgcccgtcggt
cgtgttgagactggtgtcctcaagcccaacatggtcgtcaccttcgcccccggaaacttg
tccactgaggtcaagtccgtcgagatgcaccacgtcgcccttcctgaggctaccccagga
gacaacgttggtttcaacgtaaagaacttgtccgtcaaggatatccgccgtga-------
------g-----------------------------------------------------
------------------------------------------------------------
------------------------------------------------------------
-----------------------------------------------------------
>Didymium_melanospermum_MA_Fungi_62790
gagcgtgagcgtggtatcaccatcgacattgctctctggaagttcgagactgccaagtac
tacatcaccattatcgatgcccccggacatcgtgacttcatcaagaacatgattaccggt
acttcccaggtaggttttgttgatt--gcatttccctttccttgccctcccttccattca
cacctgcaccgcttccacactcactgcattctttcgcgaatgtttttctcac--------
--------------------------actcatagc------ataggctgatgccgccgtg
ttggtcattgcctcccccactggtgagttcgaggctggtattgccaagagcggacagacc
cgtgagcacgctctccttgccttcacccttggtgtgaagcaaatgatcgtcgccatcaac
aagatggatgagaaatccgtcaactacggccaaccccgttatgacgaaatcgtgaaggag
acctcttccttcgtcaagaagatcggttacaaccccgagaagattgccttcgtccccatt
tctggatggaacggagacaacatgctcgagaaatcccccaaccttgcctggtacaagggc
cccactctcctcgaagccctcgatgccatcgtcgagcccaagcgcccgtcagacaagccc
ctccgtgtccccctccaggatgtctacaagatcggaggtattggaactgtgcccgtcggt
cgtgttgagactggtgtcctcaagcccaacatggtcgtcaccttcgcccccggaaacttg
tccactgaggtcaagtccgtcgagatgcaccacgtcgcccttcctgaggctaccccagga
gacaacgttggtttcaacgtaaagaacttgtccgtcaaggatatccgccgtga-------
------g-----------------------------------------------------
------------------------------------------------------------
------------------------------------------------------------
-----------------------------------------------------------
>Nannengaella_alpestre_MA_Fungi_35213
gagcgtgaacgaggaatcaccattgacattgctctctggaagttcgaaaccgccaagtac
tacatcaccattatcgatgcccctggtcaccgtgacttcatcaagaacatgatcactggt
acctcccaagtatgtttc-------------tagacttctctcctctccgct--------
-----------attccatcttcgcttcactttctcgcatcaattctctttcgccccgcg-
-------------------catacttacgcatatt------acaggctgatgcagctgtg
ttggtgattgcctcccccactggtgagttcgaggctggtattgccaagaccggccagacc
cgtgagcacgcactccttgcctataccctcggtgtgaagcaaatgatcgtcgccatcaac
aagatggatgagaaatccgtcaactggagccaaccccgttacgatgaaatcgtgaaggag
acctcttccttcgtgaagaagatcggatacaaccccgagaagatcaacttcgtccccatc
tctggctgggctggcgacaacatgctcgagaagtcctccaacctcggctggtacaagggt
gtcaccttactcgaggcccttgacgccattaccgagcccaagcgtccgaccgacaagcct
ctccgtgttccccttcaggacgtctacaagatcggaggtatcggaacagtgcccgtcggc
cgtgttgagactggtatcctcaagcccggcatggttgtcaccttcgcccccgccgccttg
tcgactgaagttaagtccgtcgagatgcaccacgtcgccctccaagaggccaccccggga
gacaacgttggcttcaacgtgaagaatttgtccgtgaaggatatccgccgtggtatggtt
gctggtg-----------------------------------------------g-----
------------------------------------------------------------
------------------------------------------------------------
-----------------------------------------------------------
>Lamproderma_aeneum_s_lat__MA_Fungi_90422
---------------------------------------------------------tac
tacmtcaccatcattgacgcccctggacatcgtgacttcatcaagaacatgattactggt
acctcccaggtaggttatgtttgtctagcgctttctttttttcccttcttcttctt----
-----------ctttttttttgaatttgtttttcttctattgttttgtctactcg-----
-----ttctagtcgtacactttccttacgaattat------gcaggctgatgcagctgtg
ttggtcattgcctccccaactggtgagttcgaggccggtattgccaagagcggacagacc
cgcgagcacgcactccttgcctacacacttggtgtgaaacagatgatcgttgccgtcaac
aagatggatgagaagtccgtcaactggagccaggcccgtttcgatgaaatcgtgaaggaa
acctcctccttcgtcaagaagatcgggtacaaccccgagaagatcaacttcgtacccatt
tctggatgggcaggagacaacatgctcgagaagtcccccaacctcgcatggtacaaggga
atcaccctcctcgaggccctcgatgccatcaccgagcccaagcgcccgtcggacaagccc
ctccgtgtccccctccaggatgtctacaagatcggaggtatcggaactgttcccgtgggc
cgtgtcgagactggtatcctcaagccaggaatgatcgtcaccttcgcccccgctaacttg
tcgactgaagtaaagtccgtcgaaatgcaccacgttgcccttcaggaggccttgccagga
gacaacgtcggcttcaacgtgaagaatttgtcagtgaaggatatccgccgtggtatggtg
gctggtgactctaagaacgaccccccccaggagactgagtccttcaacgcccaggtcatc
atcctcaaccaccccggacagatccacgccgggtatgcgccggtgctcgattgccacacc
gcccacattgcctgcaagttctccgagatcttgaccaag---------------------
-----------------------------------------------------------
>Lamproderma_aeneum_s_lat__MA_Fungi_90422
---------------------------------------------------------tac
tacmtcaccatcattgacgcccctggacatcgtgacttcatcaagaacatgattactggt
acctcccaggtaggttatgtttgtctagcgctttctttttttcccttcttcttctt----
-----------ctttttttttgaatttgtttttcttctattgttttgtctactcg-----
-----ttctagtcgtacactttccttacgaattat------gcaggctgatgcagctgtg
ttggtcattgcctccccaactggtgagttcgaggccggtattgccaagagcggacagacc
cgcgagcacgcactccttgcctacacacttggtgtgaaacagatgatcgttgccgtcaac
aagatggatgagaagtccgtcaactggagccaggcccgtttcgatgaaatcgtgaaggaa
acctcctccttcgtcaagaagatcgggtacaaccccgagaagatcaacttcgtacccatt
tctggatgggcaggagacaacatgctcgagaagtcccccaacctcgcatggtacaaggga
atcaccctcctcgaggccctcgatgccatcaccgagcccaagcgcccgtcggacaagccc
ctccgtgtccccctccaggatgtctacaagatcggaggtatcggaactgttcccgtgggc
cgtgtcgagactggtatcctcaagccaggaatgatcgtcaccttcgcccccgctaacttg
tcgactgaagtaaagtccgtcgaaatgcaccacgttgcccttcaggaggccttgccagga
gacaacgtcggcttcaacgtgaagaatttgtcagtgaaggatatccgccgtggtatggtg
gctggtgactctaagaacgaccccccccaggagactgagtccttcaacgcccaggtcatc
atcctcaaccaccccggacagatccacgccgggtatgcgccggtgctcgattgccacacc
gcccacattgcctgcaagttctccgagatcttgaccaag---------------------
-----------------------------------------------------------
>Stemonitis_flavogenita_AMFD2005
gagcgtgagcgtggtatcaccatcgacattgctctttggaagttcgagactgccaagtac
tacatcgctatcatcgatgcccccggacatcgtgacttcatcaagaacatgatcactggt
acctctcaggtatgcccgcgtcaa-----------------tttcttttgcttttgttg-
-----atatttttgtgttttgcaattcgtcgtgtattctgtcattcgctttctcgcgagc
----attttcgcttgtgcatatgcttatttctctttcgtctgcaggccgatgccgccgtg
ttggtgattgcctcccccactggtgagttcgaggctggtattgccaagtccggccagacc
cgcgagcacgccctcctcgcctacaccttgggtgtgaagcaaatgatcgtcgccatcaac
aagatggatgagaagtccgtgaactggtcccaggaccgttacaacgagatcgtcaaggag
acctcctccttcgtcaagaagatcggatacaaccccgagaagatcgccttcgtccccatc
tccggattcaacggtgacaacatgctcgagaggtccaccaacctcccctggtacaaggga
cccacactcctcgaggccctcgatgccatcgtggagcccaagcgccccgtagacaagccc
ctccgtgtcccccttcaggatgtgtacaagatcggcggtatcggaacagtgcccgtcggc
cgtgtcgagactggtgtcctcaagcccggcatgatcgtcaccttctcccccgctaacttg
accactgaagtcaagtccgtcgagatgcaccacgtcgccctccaggaggccgtcccagga
gacaacgtcggcttcaacgttaaaaacttgtctgtcaaggacatccgtcgtggtatggtc
gctggtgactccaagaccgacccccttcaggaaactgagaccttaaccgcccaggtcatc
atcctcaaccaccccggacagatccacgctggatatgccccggtgctcaattgccacacc
gcccacattgcctgcaagttctccgagatccttaccaaggtcgaccgtcgtaccggtgct
gagctcgaggctgcccccaaaaacatcaagaacggtgatgccgccatggtcaagctcac
>Physarum_atacamense_MA_Fungi_88445
---------------------atcgacattgctctctggaagttcgagactgccaagtac
aacatcaccatcattgatgcccccggacatcgtgacttcatcaagaacatgatcactgga
acctcccaggtaggtttac---------------------ctttcatttgc---------
-----------attctttttttcattcattcgctcgccgcgcatgtgcatatgcatatgt
acacatctttcgccttgcataaacttatatacatct----tctaggctgatgccgccgtg
ttggtcattgcctcccccactggtgagttcgaggctggaattgccaagactggccagacc
cgtgagcacgctctccttgcctacaccttgggtgtgcgccaaatgatcgtcgccatcaac
aagatggatgagaagtccaccaacttctcccaggcccgttacgatgagatcgtcaaggag
acctcttctttcgtcaagaagatcggattcaaccccgagaagatccccttcgtccccatc
tccggatggaacggagacaacatgctcgagaggtccgacaagatggcctggtacaaggga
cccacactcattgaggcccttgatgccatcaacgagcccaagcgcccgaccgacaagccc
ctccgtgtccccctccaggatgtgtacaagatcggaggtatcggaactgtccccgtcggt
cgtgttgagactggtatcctcaagcccaacatgatcgtcgtcttcgcccccggaaacttg
tccactgaagtcaagtccgtcgagatgcaccacgtccagctccctgaggctctccccgga
gacaacgtcggattcaacgtcaagaacttgtccatcaaggatatccgccgtggtatggtc
gctggtgactccaagaacaccccccccttcgagtgcgagaacttccaggcccaggttatc
atcatgaaccaccctggacagatccacgccggatatgcgccagtgttggactgccacact
gcccacattgtatgt--ctccgccgcccccccccc-------------------------
-----------------------------------------------------------
>Physarum_atacamense_MA_Fungi_88415
---------------atcaccatcgacattgctctctggaagttcgagactgccaagtac
aacatcaccatcattgatgcccccggacatcgtgacttcatcaagaacatgatcactgga
acctcccaggtaggtttac---------------------ctttcatttgc---------
-----------attctttttttcattcattcgctcgccgtgcatgtgcatatgcatatgt
acacatctttcgccttgcataaacttatatacatct----tctaggctgatgccgccgtg
ttggtcattgcctcccccactggtgagttcgaggctggaattgccaagactggccagacc
cgtgagcacgctctccttgcctacaccttgggtgtgcgccaaatgatcgtcgccatcaac
aagatggatgagaagtccaccaacttctcccaggcccgttacgatgagatcgtcaaggag
acctcttctttcgtcaagaagatcggattcaaccccgagaagatccccttcgtccccatc
tccggatggaacggagacaacatgctcgagaggtccgacaagatggcctggtacaaggga
cccacactcattgaggcccttgatgccatcaacgagcccaagcgcccgaccgacaagccc
ctccgtgtccccctccaggatgtgtacaagatcggaggtatcggaactgtccccgtcggt
cgtgttgagactggtatcctcaagcccaacatgatcgtcgtcttcgcccccggaaacttg
tccactgaagtcaagtccgtcgagatgcaccacgtccagctccctgaggctctccccgga
gacaacgtcggattcaacgtcaagaacttgtccatcaaggatatccgccgtggtatggtc
gctggtgactccaagaacaccccccccttcgagtgcgagaacttccaggcccaggttatc
atcatgaaccaccctggacagatccacgccggatatgcgccagtgttggactgccacact
gcccacattgtatg----------------------------------------------
-----------------------------------------------------------
>Physarum_nivale_MA_Fungi_72831
gagcgtgaacgtggtattaccatcgacattgctctctggaagttcgagactgccaagtac
tacatcaccattatcgatgcccccggacatcgtgacttcatcaagaatatgatcactggt
acctcccaggtatttacttatccaa----------------gaccccacacattttagc-
-----------atatctttcgcgc------------------------------------
---------------gcatcatactcatccattcaa----tttaggctgatgccgccgtg
ttggtcattgcctcccccactggagagttcgaggctggtattgccaagaccggtcagacc
cgtgagcacgcactccttgcctacaccctcggtgtgaagcaaatgatcgtcgccatcaac
aagatggacgagaagtctgtgaactacaaccaggcccgttacgacgaaatcgtgaaggag
acttcctctttcgtgaagaagatcggatacaaccccgagaagatcaacttcgtccccatc
tctggatggactggagacaacatgctcgagaagtcccccaatctcggctggtacaaggga
ctcaccctcctcgaggccctcgacgccatcactgagcccaagcgtccgaccgacaaggct
ctccgtgtcccccttcaggatgtttacaaaatcggaggtattggaacagttcccgtcggc
cgtgttgagaccggtatcctcaagcccggtatgatcgtcaccttcgctcccgccaacatg
accactgaagtcaagtccgtcgagatgcaccacgtctccctccctgaggccgtcccagga
gacaacgtcggtttcaacgttaagaacttgtccgtcaaggatatccgtcg----------
------------------------------------------------------------
------------------------------------------------------------
------------------------------------------------------------
-----------------------------------------------------------
>Physarum_nivale_MA_Fungi_72831
gagcgtgaacgtggtattaccatcgacattgctctctggaagttcgagactgccaagtac
tacatcaccattatcgatgcccccggacatcgtgacttcatcaagaatatgatcactggt
acctcccaggtatttacttatccaa----------------gaccccacacattttagc-
-----------atatctttcgcgc------------------------------------
---------------gcatcatactcatccattcaa----tttaggctgatgccgccgtg
ttggtcattgcctcccccactggagagttcgaggctggtattgccaagaccggtcagacc
cgtgagcacgcactccttgcctacaccctcggtgtgaagcaaatgatcgtcgccatcaac
aagatggacgagaagtctgtgaactacaaccaggcccgttacgacgaaatcgtgaaggag
acttcctctttcgtgaagaagatcggatacaaccccgagaagatcaacttcgtccccatc
tctggatggactggagacaacatgctcgagaagtcccccaatctcggctggtacaaggga
ctcaccctcctcgaggccctcgacgccatcactgagcccaagcgtccgaccgacaaggct
ctccgtgtcccccttcaggatgtttacaaaatcggaggtattggaacagttcccgtcggc
cgtgttgagaccggtatcctcaagcccggtatgatcgtcaccttcgctcccgccaacatg
accactgaagtcaagtccgtcgagatgcaccacgtctccctccctgaggccgtcccagga
gacaacgtcggtttcaacgttaagaacttgtccgtcaaggatatccgtcg----------
------------------------------------------------------------
------------------------------------------------------------
------------------------------------------------------------
-----------------------------------------------------------
>Nannengaella_contexta_MA_Fungi_68752
gagcgtgagcgtggtatcaccattgacattgctctctggaagttcgaaactgccaagtac
tacat-accattatcgatgcccccggacatcgtgacttcatcaagaacatgatcactggt
acctcccaggtaggtttttg---------------------ttccattcgcttgttcaa-
-----------ctttctttctcaatat---------------------------------
---------------ctcatatgctcatattctttc----aataggccgatgctgccgtg
ttggttatcgcctcccccactggtgagttcgaggctggtatggccaagactggccagacc
cgtgagcacgctctccttgcctataccctcggtgtgaagcaaatgatcgtcgccatcaac
aagatggatgagaaatccgttaactggagccaaacccgttacgatgaaatcgtgaaggag
acctcctctttcgtgaagaagatcggatacaaccccgagaagatcaacttcgtccccatt
tctggatggaccggagacaacatgctcgagaagtctcccaacctcgcctggtacaaggga
ctcaccctcctcgaggctctcgacagcatcactgagcccaagcgcccgaccgacaaggcc
ctccg-gttccccttcaagacgtgtacaagatcggaggtattggaacggtgcctg-cggc
cgtgttgagactggtatcctcaaacccggaatgatcgtcactttcgcccccgccgccttg
tccactgaagtcaagtccgtagagatgcaccacgtcgctctccctgaggccgtcccagga
gacaacgttggtttcaacgtgaaaaacttgtctgtcacggatatacccgg----------
------------------------------------------------------------
------------------------------------------------------------
------------------------------------------------------------
-----------------------------------------------------------
>Physarum_cinereum_MA_Fungi_70925
gagcgtgagcgtggtatcaccattgacattgctctctggaagttcgaaactgccaagtac
tacatcaccattatcgatgcccccggacatcgtgacttcatcaagaacatgatcactggt
acttcccaggtaggtttat------------------------ttttttgcattttaac-
-----------atccctttcgcctttcgtttcgcgcctatat------------------
-----------cagattctaatccttatcatttc---------aggctgatgccgccgtg
ttggtgattgcctcccccactggtgagttcgaggctggtattgccaagactggccagacc
cgtgagcacgctctccttgcctataccctcggtgtgaagcaaatgatcgtcgccatcaac
aagatggatgagaaatccgtcaactggagccaaccccgttacgatgaaatcgtgaaggaa
acctcctccttcgtcaagaagatcggatacaaccccgagaagatcaacttcgtccccatc
tccggatggagcggtgacaacatgctcgagaagtcccccaacctctcatggtacaaggga
cccacactcctcgaggctctcgaccagatcaccgagcccaagcgcccgaccgacaagccc
ctccgtgtcccccttcaggatgtgtacaagatcggaggtatcggaactgttcccgtcggt
cgtgttgagactggaatcctcaagcccggaatgatcgtcaccttcgcccccgctgccctc
tccactgaagtcaagtccgtcgagatgcaccacgtcgccctccctgaggccgtcccagga
gacaacgttggtttcaacgttaagaacttgtctgtcaaggatatccgccg----------
------------------------------------------------------------
------------------------------------------------------------
------------------------------------------------------------
-----------------------------------------------------------
>Physarum_bogoriense_MA_Fungi_57191
gagcgtgagcgtggtatcaccattgacattgctctctggaagttcgaaactgccaagtac
tacatcaccattatcgatgcccccggacatcgtgatttcatcaagaacatgatcactggt
acttcccaggtaggttaac----------------------cattgctttaatttcaat-
-----------cgttctttcgcacgctactcgctcctatcat------------------
--------------aaacatatactcacccttcctta------aggctgatgccgccgtg
ttggttattgcctcccccactggtgagttcgaggctggtattgccaagactggccagacc
cgtgagcacgctctccttgcctataccttgggtgtcaagcaaatgatcgtcgccatcaac
aagatggatgagaaatccgttaactggagccaaccccgttacgacgaaatcgtcaaggaa
acctcctccttcgtcaagaagatcggatacaaccccgagaagatcaacttcgtccccatc
tctggatggaacggagacaacatgctcgagaagtcccccaacctcccatggtacaaggga
cccacactcctcgaggccctcgatcagatcaccgagcccaagcgcccgaccgacaagccc
ctccgtgttcccttgcaagatgtgtacaagatcggaggtatcggaaccgtccccgtcggc
cgtgttgagactggtatcctcaagcccggcatgatcgtcaccttcgctcccgccgccttg
tccactgaagtcaagtccgtcgagatgcaccacgtcgccctccctgaggccgtcccagga
gacaacgttggtttcaacgttaagaacttgtctgtcaaggatatccgccg----------
------------------------------------------------------------
------------------------------------------------------------
------------------------------------------------------------
-----------------------------------------------------------
>Didymium_dubium_MA_Fungi_80036
gagcgtgagcgaggtatcaccattgatattgctctctggaagttcgagactggaaagtac
tatgtgaccatcatcgatgcccccggacatcgtgacttcatcaagaacatgatcactgga
acttcccaggtacgctgt-----------------------gtttttttgtttttgcat-
--cagtcattcctttcgctttcgtctcgtctcgatccttgta------------------
-----------------cacattcttattcattttc----tttaggccgatgctgccgtg
ttggtcatcgcctcccccactggagagttcgaggctggtattgccaagaccggacagacc
cgcgagcacgcacttctcgccttcaccctcggtgtgaggcaaatgatcgtcgccatcaac
aagatggatgagaagtccgtcaactggagccaggcccgtttcgatgaaatcgtgaaggag
acctcttctttcgtgaagaagatcggatacaaccccgagaagattcacttcgtccccatc
tctggattcaacggagataacatgctcgagaagtcccccaacctcggctggtacaaggga
ttaaccctccttgaggccctcgattccatctatgagcccaagagaccctcagacaagccc
ctccgtgtccccctccaagatgtgtacaaaatcggaggtatcggaactgtccccgtcggt
cgtgttgagactggaatcctcaagcccaacatgattgtcaccttcgcccctggtaacttg
agcactgaagtcaagtccgtcgaaatgcatcacgtcgcccttcccgaggccacccccgga
gacaacgtcggtttcaacgttaagaacttgtccgtcaaggatatccgccgtggtatg---
------------------------------------------------------------
------------------------------------------------------------
------------------------------------------------------------
-----------------------------------------------------------
>Didymium_dubium_MA_Fungi_80036
gagcgtgagcgaggtatcaccattgatattgctctctggaagttcgagactggaaagtac
tatgtgaccatcatcgatgcccccggacatcgtgacttcatcaagaacatgatcactgga
acttcccaggtacgctgt-----------------------gtttttttgtttttgcat-
--cagtcattcctttcgctttcgtctcgtctcgatccttgta------------------
-----------------cacattcttattcattttc----tttaggccgatgctgccgtg
ttggtcatcgcctcccccactggagagttcgaggctggtattgccaagaccggacagacc
cgcgagcacgcacttctcgccttcaccctcggtgtgaggcaaatgatcgtcgccatcaac
aagatggatgagaagtccgtcaactggagccaggcccgtttcgatgaaatcgtgaaggag
acctcttctttcgtgaagaagatcggatacaaccccgagaagattcacttcgtccccatc
tctggattcaacggagataacatgctcgagaagtcccccaacctcggctggtacaaggga
ttaaccctccttgaggccctcgattccatctatgagcccaagagaccctcagacaagccc
ctccgtgtccccctccaagatgtgtacaaaatcggaggtatcggaactgtccccgtcggt
cgtgttgagactggaatcctcaagcccaacatgattgtcaccttcgcccctggtaacttg
agcactgaagtcaagtccgtcgaaatgcatcacgtcgcccttcccgaggccacccccgga
gacaacgtcggtttcaacgttaagaacttgtccgtcaaggatatccgccgtggtatg---
------------------------------------------------------------
------------------------------------------------------------
------------------------------------------------------------
-----------------------------------------------------------
>Didymium_yulii__T__HMJAU_M3002
-------------------------------------------------------agcac
caattcacttacactaaatcttttggcaaatttg--------------------------
------------------------------------------------------------
-----------tttgctttcttgctgtgtaatatcacaacacttttgtt-----------
--------------atcatcgtacttatgatttattc--ttgtaggctgatgccgccgtg
ttggtcattgcctcccccactggtgagttcgaggctggtattgccaagaccggacaaacc
cgtgagcacgcacttcttgccttcacccttggtgttaagcaaatgatcgtcgccatcaac
aagatggatgagaagaccaccaactactccaaggcccgttatgacgaaatcgtcaaggag
acctcttctttcgtcaagaagatcggatacaaccccgagaagattgccttcgtccccatc
tctggattcaacggagacaacatgctcgagaagtcccccaacatggcctggtacaatgga
cccaccctcctcgaggccctcgacaacatcatcgagcccaagagaccatcagacaagccc
cttcgtgtccccctccaagatgtctacaagattggaggtattggaacagtgcccgtcggt
cgtgttgagactggaatcctcaagcccaacatgattgtccagttcgcccccggaaatgcc
caaactgaggtcaagtctgttgagatgcatcacgttgccctccctgaggccgtcccagga
gacaacgttggtttcaacgttaagaacttgtccgtcaaggatatccgtcgtggtatggtc
gcctccgatgtcaagaacgaccccgcccgtgaggccgagtctttcaacgcccaagttatc
atcctcaaccaccctggacaaatccacgcc------------------------------
------------------------------------------------------------
-----------------------------------------------------------
>Didymium_yulii_HMJAU_M3001
-------------------------------------------------------agcac
caattcacttacactaaatcttttggcaaatttg--------------------------
------------------------------------------------------------
-----------tttgctttcttgctgtgtaatatcacaacacttttgtt-----------
--------------atcatcgtacttatgatttattc--ttgtaggctgatgccgccgtg
ttggtcattgcctcccccactggtgagttcgaggctggtattgccaagaccggacaaacc
cgtgagcacgcacttcttgccttcacccttggtgttaagcaaatgatcgtcgccatcaac
aagatggatgagaagaccaccaactactccaaggcccgttatgacgaaatcgtcaaggag
acctcttctttcgtcaagaagatcggatacaaccccgagaagattgccttcgtccccatc
tctggattcaacggagacaacatgctcgagaagtcccccaacatggcctggtacaatgga
cccaccctcctcgaggccctcgacaacatcatcgagcccaagagaccatcagacaagccc
cttcgtgtccccctccaagatgtctacaagattggaggtattggaacagtgcccgtcggt
cgtgttgagactggaatcctcaagcccaacatgattgtccagttcgcccccggaaatgcc
caaactgaggtcaagtctgttgagatgcatcacgttgccctccctgaggccgtcccagga
gacaacgttggtttcaacgttaagaacttgtccgtcaaggatatccgtcgtggtatggtc
gcctccgatgtcaagaacgaccccgcccgtgaggccgagtctttcaacgcccaagttatc
atcctcaaccaccctggacaaatccacgcc------------------------------
------------------------------------------------------------
-----------------------------------------------------------
>Didymium_yulii__T__HMJAU_M3002
-------------------------------------------------------agcac
caattcacttacactaaatcttttggcaaatttg--------------------------
------------------------------------------------------------
-----------tttgctttcttgctgtgtaatatcacaacacttttgtt-----------
--------------atcatcgtacttatgatttattc--ttgtaggctgatgccgccgtg
ttggtcattgcctcccccactggtgagttcgaggctggtattgccaagaccggacaaacc
cgtgagcacgcacttcttgccttcacccttggtgttaagcaaatgatcgtcgccatcaac
aagatggatgagaagaccaccaactactccaaggcccgttatgacgaaatcgtcaaggag
acctcttctttcgtcaagaagatcggatacaaccccgagaagattgccttcgtccccatc
tctggattcaacggagacaacatgctcgagaagtcccccaacatggcctggtacaatgga
cccaccctcctcgaggccctcgacaacatcatcgagcccaagagaccatcagacaagccc
cttcgtgtccccctccaagatgtctacaagattggaggtattggaacagtgcccgtcggt
cgtgttgagactggaatcctcaagcccaacatgattgtccagttcgcccccggaaatgcc
caaactgaggtcaagtctgttgagatgcatcacgttgccctccctgaggccgtcccagga
gacaacgttggtttcaacgttaagaacttgtccgtcaaggatatccgtcgtggtatggtc
gcctccgatgtcaagaacgaccccgcccgtgaggccgagtctttcaacgcccaagttatc
atcctcaaccaccctggacaaatccacgcc------------------------------
------------------------------------------------------------
-----------------------------------------------------------
>Didymium_yulii_HMJAU_M3001
-------------------------------------------------------agcac
caattcacttacactaaatcttttggcaaatttg--------------------------
------------------------------------------------------------
-----------tttgctttcttgctgtgtaatatcacaacacttttgtt-----------
--------------atcatcgtacttatgatttattc--ttgtaggctgatgccgccgtg
ttggtcattgcctcccccactggtgagttcgaggctggtattgccaagaccggacaaacc
cgtgagcacgcacttcttgccttcacccttggtgttaagcaaatgatcgtcgccatcaac
aagatggatgagaagaccaccaactactccaaggcccgttatgacgaaatcgtcaaggag
acctcttctttcgtcaagaagatcggatacaaccccgagaagattgccttcgtccccatc
tctggattcaacggagacaacatgctcgagaagtcccccaacatggcctggtacaatgga
cccaccctcctcgaggccctcgacaacatcatcgagcccaagagaccatcagacaagccc
cttcgtgtccccctccaagatgtctacaagattggaggtattggaacagtgcccgtcggt
cgtgttgagactggaatcctcaagcccaacatgattgtccagttcgcccccggaaatgcc
caaactgaggtcaagtctgttgagatgcatcacgttgccctccctgaggccgtcccagga
gacaacgttggtttcaacgttaagaacttgtccgtcaaggatatccgtcgtggtatggtc
gcctccgatgtcaagaacgaccccgcccgtgaggccgagtctttcaacgcccaagttatc
atcctcaaccaccctggacaaatccacgcc------------------------------
------------------------------------------------------------
-----------------------------------------------------------
