# Supplementary material for: A new species and three new combinations in the genus Nannengaella (Physaraceae, Myxomycetes)
Source: Front Microbiol. 2026 May 12;17:1733966. doi: 10.3389/fmicb.2026.1733966 (PMC13201397; doi:10.3389/fmicb.2026.1733966)
Supplement: Supplementary file 1 [file Data_Sheet_1.zip › sequence alignment/SSU_mafft.fasta]

>Physarum_biyangense_HMJAU_M20349_1
--------------------------------------tagaagagc-----atctctct
gaatctgcgaacggctccgcaaaccagttgtaaactatagcaagcaag-tcctagt----
----gcc-ggtcgcaaggctg------------gtgcta----------------gggcg
acaa-ggataaccctggtaattctgaggctaatacaagaacgt-aacccctg--------
---gtcgacc-------------gggcaactg-----ga---aggctggggaacgtgtaa
----cggtttc-gc---------aaaactgac-------------tgggaataggtgcac
gttcagaccaccata-caaacagtttca-----------------------ccgatcctc
-----------------------ggagaggtgtt--------------------------
--tctgg--------gtggctcttgctgtgtgcttctgacctatcaactagatggcagcg
taaaggacatgctatggttacaacgggtacagaggataagggttcgatcctggagagtgg
gcctgagagattgctcacacttctaaggaaggcagcaggcgcgcaacgttccccttgggc
aa-tgctcgagggcgttaggggacatatgaatgcctgccatacgg-tgggcaattcaaat
gggtttgttgtaaacaacctttcgagtaac------------------------------
------------------------------------------------------------
------------------------------------------------------------
------------------------------------------------------------
------------------------------------------------------------
------------------------------------------------------------
------------------------------------------------------------
------------------------------------------------------------
------------------------------------------------------------
------------------------------------------------------------
------------------------------------------------------------
------------------------------------------------------------
------------------------------------------------------------
------------------------------------------------------------
------------------------------------------------------------
------------------------------------------------------------
------------------------------------------------------------
------------------------------------------------------------
------------------------------------------------------------
------------------------------------------------------------
------------------------------------------------------------
------------------------------------------------------------
------------------------------------------------------------
------------------------------------------------------------
------------------------------------------------------------
------------------------------------------------------------
------------------------------------------------------------
------------------------------------------------------------
------------------------------------------------------------
------------------------------------------------------------
------------------------------------------------------------
------------------------------------------------------------
------------------------------------------------------------
------------------------------------------------------------
------------------------------------------------------------
------------------------------------------------------------
------------------------------------------------------------
------------------------------------------------------------
------------------------------------------------------------
------------------------------------------------------------
------------------------------------------------------------
------------------------------------------------------------
------------------------------------------------------------
------------------------------------------------------------
------------------------------------------------------------
------------------------------------------------------------
------------------------------------------------------------
------------------------------------------------------------
------------------------------------------------------------
------------------------------------------------------------
------------------------------------------------------------
------------------------------------------------------------
------------------------------------------------------------
------------------------------------------------------------
------------------------------------------------------------
------------------------------------------------------------
------------------------------------------------------------
------------------------------------------------------------
------------------------------------------------------------
------------------------------------------------------------
------------------------------------------------------------
------------------------------------------------------------
------------------------------------------------------------
------------------------------------------------------------
------------------------------------------------------------
------------------------------------------------------------
------------------------------------------------------------
------------------------------------------------------------
------------------------------------------------------------
------------------------------------------------------------
------------------------------------------------------------
------------------------------------------------------------
------------------------------------------------------------
------------------------------------------------------------
------------------------------------------------------------
------------------------------------------------------------
------------------------------------------------------------
------------------------------------------------------------
------------------------------------------------------------
------------------------------------------------------------
------------------------------------------------------------
------------------------------------------------------------
------------------------------------------------------------
------------------------------------------------------------
------------------------------------------------------------
------------------------------------------------------------
------------------------------------------------------------
------------------------------------------------------------
------------------------------------------------------------
------------------------------------------------------------
------------------------------------------------------------
------------------------------------------------------------
------------------------------------------------------------
------------------------------------------------------------
------------------------------------------------------------
---------
>Physarum_biyangense_HMJAU_M20349_2
--------------------------------------tagaagagc-----atctctct
gaatctgcgaacggctccgcaaaccagttgtaaactatagcaagcaag-tcctagt----
----gcc-ggtcgcaaggctg------------gtgcta----------------gggcg
acaa-ggataaccctggtaattctgaggctaatacaagaacgt-aacccctg--------
---gtcgacc-------------gggcaactg-----ga---aggctggggaacgtgtaa
----cggtttc-gc---------aaaactgac-------------tgggaataggtgcac
gttcagaccaccata-caaacagtttca-----------------------ccgatcctc
-----------------------ggagaggtgtt--------------------------
--tctgg--------gtggctcttgctgtgtgcttctgacctatcaactagatggcagcg
taaaggacatgctatggttacaacgggtacagaggataagggttcgatcctggagagtgg
gcctgagagattgctcacacttctaaggaaggcagcaggcgcgcaacgttccccttgggc
aa-tgctcgagggcgttaggggacatatgaatgcctgccatacgg-tgggcaattcaaat
gggtttgttgtaaacaacctttcgagtaac------------------------------
------------------------------------------------------------
------------------------------------------------------------
------------------------------------------------------------
------------------------------------------------------------
------------------------------------------------------------
------------------------------------------------------------
------------------------------------------------------------
------------------------------------------------------------
------------------------------------------------------------
------------------------------------------------------------
------------------------------------------------------------
------------------------------------------------------------
------------------------------------------------------------
------------------------------------------------------------
------------------------------------------------------------
------------------------------------------------------------
------------------------------------------------------------
------------------------------------------------------------
------------------------------------------------------------
------------------------------------------------------------
------------------------------------------------------------
------------------------------------------------------------
------------------------------------------------------------
------------------------------------------------------------
------------------------------------------------------------
------------------------------------------------------------
------------------------------------------------------------
------------------------------------------------------------
------------------------------------------------------------
------------------------------------------------------------
------------------------------------------------------------
------------------------------------------------------------
------------------------------------------------------------
------------------------------------------------------------
------------------------------------------------------------
------------------------------------------------------------
------------------------------------------------------------
------------------------------------------------------------
------------------------------------------------------------
------------------------------------------------------------
------------------------------------------------------------
------------------------------------------------------------
------------------------------------------------------------
------------------------------------------------------------
------------------------------------------------------------
------------------------------------------------------------
------------------------------------------------------------
------------------------------------------------------------
------------------------------------------------------------
------------------------------------------------------------
------------------------------------------------------------
------------------------------------------------------------
------------------------------------------------------------
------------------------------------------------------------
------------------------------------------------------------
------------------------------------------------------------
------------------------------------------------------------
------------------------------------------------------------
------------------------------------------------------------
------------------------------------------------------------
------------------------------------------------------------
------------------------------------------------------------
------------------------------------------------------------
------------------------------------------------------------
------------------------------------------------------------
------------------------------------------------------------
------------------------------------------------------------
------------------------------------------------------------
------------------------------------------------------------
------------------------------------------------------------
------------------------------------------------------------
------------------------------------------------------------
------------------------------------------------------------
------------------------------------------------------------
------------------------------------------------------------
------------------------------------------------------------
------------------------------------------------------------
------------------------------------------------------------
------------------------------------------------------------
------------------------------------------------------------
------------------------------------------------------------
------------------------------------------------------------
------------------------------------------------------------
------------------------------------------------------------
------------------------------------------------------------
------------------------------------------------------------
------------------------------------------------------------
------------------------------------------------------------
------------------------------------------------------------
------------------------------------------------------------
------------------------------------------------------------
------------------------------------------------------------
------------------------------------------------------------
------------------------------------------------------------
---------
>Physarum_nigritum_HMJAU_M20276_1
--------------------------------------tagaagagc----tttctctct
gaatctgcgaacggctccgcaaaccagttgtaaactatagcaagcaag-ctctggt----
----acc-ggtcgcaaggctg------------gtgctg----------------gggta
acaa-ggataaccctggtaattctgaggctaatacaagaacgt-aacccctg--------
---gctaacc-------------gggcaactg-----ga---aggctggggaacgtgcga
----ttt-atc-gc---------aaaactcac-------------tgggaataggcgcac
gttcagaccaccataccaaacggtttcg-----------------------ttgaccttc
-----------------------ggggaggcgtt--------------------------
--tctgg--------gtggctcttgctgtgtgcttctgacctatcaactagatggcagcg
taacggacatgctatggttacaacgggtacagaggataagggttcgatcctggagagtgg
gcctgagagattgctcacacttctaaggaaggcagcaggcgcgcaacgttccccttgggc
aa-tgctcgagggcgttaggggacatatgaatgcctgccatacgg-tgggcaattcaaat
gggtttgttctaaacaacctttcgagtaac------------------------------
------------------------------------------------------------
------------------------------------------------------------
------------------------------------------------------------
------------------------------------------------------------
------------------------------------------------------------
------------------------------------------------------------
------------------------------------------------------------
------------------------------------------------------------
------------------------------------------------------------
------------------------------------------------------------
------------------------------------------------------------
------------------------------------------------------------
------------------------------------------------------------
------------------------------------------------------------
------------------------------------------------------------
------------------------------------------------------------
------------------------------------------------------------
------------------------------------------------------------
------------------------------------------------------------
------------------------------------------------------------
------------------------------------------------------------
------------------------------------------------------------
------------------------------------------------------------
------------------------------------------------------------
------------------------------------------------------------
------------------------------------------------------------
------------------------------------------------------------
------------------------------------------------------------
------------------------------------------------------------
------------------------------------------------------------
------------------------------------------------------------
------------------------------------------------------------
------------------------------------------------------------
------------------------------------------------------------
------------------------------------------------------------
------------------------------------------------------------
------------------------------------------------------------
------------------------------------------------------------
------------------------------------------------------------
------------------------------------------------------------
------------------------------------------------------------
------------------------------------------------------------
------------------------------------------------------------
------------------------------------------------------------
------------------------------------------------------------
------------------------------------------------------------
------------------------------------------------------------
------------------------------------------------------------
------------------------------------------------------------
------------------------------------------------------------
------------------------------------------------------------
------------------------------------------------------------
------------------------------------------------------------
------------------------------------------------------------
------------------------------------------------------------
------------------------------------------------------------
------------------------------------------------------------
------------------------------------------------------------
------------------------------------------------------------
------------------------------------------------------------
------------------------------------------------------------
------------------------------------------------------------
------------------------------------------------------------
------------------------------------------------------------
------------------------------------------------------------
------------------------------------------------------------
------------------------------------------------------------
------------------------------------------------------------
------------------------------------------------------------
------------------------------------------------------------
------------------------------------------------------------
------------------------------------------------------------
------------------------------------------------------------
------------------------------------------------------------
------------------------------------------------------------
------------------------------------------------------------
------------------------------------------------------------
------------------------------------------------------------
------------------------------------------------------------
------------------------------------------------------------
------------------------------------------------------------
------------------------------------------------------------
------------------------------------------------------------
------------------------------------------------------------
------------------------------------------------------------
------------------------------------------------------------
------------------------------------------------------------
------------------------------------------------------------
------------------------------------------------------------
------------------------------------------------------------
------------------------------------------------------------
------------------------------------------------------------
------------------------------------------------------------
------------------------------------------------------------
---------
>Physarum_nigritum_HMJAU_M20277_1
--------------------------------------tagaagagc----tttctctct
gaatctgcgaacggctccgcaaaccagttgtaaactatagcaagcaag-ctctggt----
----acc-ggtcgcaaggctg------------gtgctg----------------gggta
acaa-ggataaccctggtaattctgaggctaatacaagaacgt-aacccctg--------
---gctaacc-------------gggcaactg-----ga---aggctggggaacgtgcga
----ttt-atc-gc---------aaaactcac-------------tgggaataggcgcac
gttcagaccaccataccaaacggtttcg-----------------------ttgaccttc
-----------------------ggggaggcgtt--------------------------
--tctgg--------gtggctcttgctgtgtgcttctgacctatcaactagatggcagcg
taacggacatgctatggttacaacgggtacagaggataagggttcgatcctggagagtgg
gcctgagagattgctcacacttctaaggaaggcagcaggcgcgcaacgttccccttgggc
aa-tgctcgagggcgttaggggacatatgaatgcctgccatacgg-tgggcaattcaaat
gggtct------------------------------------------------------
------------------------------------------------------------
------------------------------------------------------------
------------------------------------------------------------
------------------------------------------------------------
------------------------------------------------------------
------------------------------------------------------------
------------------------------------------------------------
------------------------------------------------------------
------------------------------------------------------------
------------------------------------------------------------
------------------------------------------------------------
------------------------------------------------------------
------------------------------------------------------------
------------------------------------------------------------
------------------------------------------------------------
------------------------------------------------------------
------------------------------------------------------------
------------------------------------------------------------
------------------------------------------------------------
------------------------------------------------------------
------------------------------------------------------------
------------------------------------------------------------
------------------------------------------------------------
------------------------------------------------------------
------------------------------------------------------------
------------------------------------------------------------
------------------------------------------------------------
------------------------------------------------------------
------------------------------------------------------------
------------------------------------------------------------
------------------------------------------------------------
------------------------------------------------------------
------------------------------------------------------------
------------------------------------------------------------
------------------------------------------------------------
------------------------------------------------------------
------------------------------------------------------------
------------------------------------------------------------
------------------------------------------------------------
------------------------------------------------------------
------------------------------------------------------------
------------------------------------------------------------
------------------------------------------------------------
------------------------------------------------------------
------------------------------------------------------------
------------------------------------------------------------
------------------------------------------------------------
------------------------------------------------------------
------------------------------------------------------------
------------------------------------------------------------
------------------------------------------------------------
------------------------------------------------------------
------------------------------------------------------------
------------------------------------------------------------
------------------------------------------------------------
------------------------------------------------------------
------------------------------------------------------------
------------------------------------------------------------
------------------------------------------------------------
------------------------------------------------------------
------------------------------------------------------------
------------------------------------------------------------
------------------------------------------------------------
------------------------------------------------------------
------------------------------------------------------------
------------------------------------------------------------
------------------------------------------------------------
------------------------------------------------------------
------------------------------------------------------------
------------------------------------------------------------
------------------------------------------------------------
------------------------------------------------------------
------------------------------------------------------------
------------------------------------------------------------
------------------------------------------------------------
------------------------------------------------------------
------------------------------------------------------------
------------------------------------------------------------
------------------------------------------------------------
------------------------------------------------------------
------------------------------------------------------------
------------------------------------------------------------
------------------------------------------------------------
------------------------------------------------------------
------------------------------------------------------------
------------------------------------------------------------
------------------------------------------------------------
------------------------------------------------------------
------------------------------------------------------------
------------------------------------------------------------
------------------------------------------------------------
------------------------------------------------------------
------------------------------------------------------------
------------------------------------------------------------
---------
>Physarum_neoovoideum_HMJAU_M20294_1
---------------------------------------agaagagc----tttctctct
gaatctgcgaacggctccgcaaaccagttgtaaactatagcaagcatg-ccccggt----
----gcc-ggccgcaaggcta------------gtgccg----------------gggta
acaa-ggataaccctggtaattctgaggctaatacaagaacgt-aacccctg--------
---gtcgacc-------------gggcaactg-----gg---aggctgggggacgtgcga
----ttcgatc-gc---------aaaatccac-------------tgggaataggcgcac
gtccagaccaccataccaaacggtttcg-----------------------tcgctcctc
-----------------------ggagaggcgtt--------------------------
--tctgg--------gtggctcttgctgtgtgcttctgacctatcaactagatggcagcg
taacggacatgctatggttacaacgggtacagaggataagggttcgatcctggagagtgg
gcctgagagattgctcacacttctaaggaaggcagcaggcgcgcaacgttccccttgggc
aa-tgctcgagggcgttaggggacatatgaatgcctgccatacgg-tgggcaattcaaat
gggtttgttgtaaacagcctttcgagtaa-------------------------------
------------------------------------------------------------
------------------------------------------------------------
------------------------------------------------------------
------------------------------------------------------------
------------------------------------------------------------
------------------------------------------------------------
------------------------------------------------------------
------------------------------------------------------------
------------------------------------------------------------
------------------------------------------------------------
------------------------------------------------------------
------------------------------------------------------------
------------------------------------------------------------
------------------------------------------------------------
------------------------------------------------------------
------------------------------------------------------------
------------------------------------------------------------
------------------------------------------------------------
------------------------------------------------------------
------------------------------------------------------------
------------------------------------------------------------
------------------------------------------------------------
------------------------------------------------------------
------------------------------------------------------------
------------------------------------------------------------
------------------------------------------------------------
------------------------------------------------------------
------------------------------------------------------------
------------------------------------------------------------
------------------------------------------------------------
------------------------------------------------------------
------------------------------------------------------------
------------------------------------------------------------
------------------------------------------------------------
------------------------------------------------------------
------------------------------------------------------------
------------------------------------------------------------
------------------------------------------------------------
------------------------------------------------------------
------------------------------------------------------------
------------------------------------------------------------
------------------------------------------------------------
------------------------------------------------------------
------------------------------------------------------------
------------------------------------------------------------
------------------------------------------------------------
------------------------------------------------------------
------------------------------------------------------------
------------------------------------------------------------
------------------------------------------------------------
------------------------------------------------------------
------------------------------------------------------------
------------------------------------------------------------
------------------------------------------------------------
------------------------------------------------------------
------------------------------------------------------------
------------------------------------------------------------
------------------------------------------------------------
------------------------------------------------------------
------------------------------------------------------------
------------------------------------------------------------
------------------------------------------------------------
------------------------------------------------------------
------------------------------------------------------------
------------------------------------------------------------
------------------------------------------------------------
------------------------------------------------------------
------------------------------------------------------------
------------------------------------------------------------
------------------------------------------------------------
------------------------------------------------------------
------------------------------------------------------------
------------------------------------------------------------
------------------------------------------------------------
------------------------------------------------------------
------------------------------------------------------------
------------------------------------------------------------
------------------------------------------------------------
------------------------------------------------------------
------------------------------------------------------------
------------------------------------------------------------
------------------------------------------------------------
------------------------------------------------------------
------------------------------------------------------------
------------------------------------------------------------
------------------------------------------------------------
------------------------------------------------------------
------------------------------------------------------------
------------------------------------------------------------
------------------------------------------------------------
------------------------------------------------------------
------------------------------------------------------------
------------------------------------------------------------
------------------------------------------------------------
---------
>Physarum_neoovoideum_HMJAU_M20294_2
---------------------------------------agaagagc----tttctctct
gaatctgcgaacggctccgcaaaccagttgtaaactatagcaagcatg-ccccggt----
----gcc-ggccgcaaggcta------------gtgccg----------------gggta
acaa-ggataaccctggtaattctgaggctaatacaagaacgt-aacccctg--------
---gtcgacc-------------gggcaactg-----gg---aggctgggggacgtgcga
----ttcgatc-gc---------aaaatccac-------------tgggaataggcgcac
gtccagaccaccataccaaacggtttcg-----------------------tcgctcctc
-----------------------ggagaggcgtt--------------------------
--tctgg--------gtggctcttgctgtgtgcttctgacctatcaactagatggcagcg
taacggacatgctatggttacaacgggtacagaggataagggttcgatcctggagagtgg
gcctgagagattgctcacacttctaaggaaggcagcaggcgcgcaacgttccccttgggc
aa-tgctcgagggcgttaggggacatatgaatgcctgccatacgg-tgggcaattcaaat
gggtttgttgtaaacagcctttcgagtaa-------------------------------
------------------------------------------------------------
------------------------------------------------------------
------------------------------------------------------------
------------------------------------------------------------
------------------------------------------------------------
------------------------------------------------------------
------------------------------------------------------------
------------------------------------------------------------
------------------------------------------------------------
------------------------------------------------------------
------------------------------------------------------------
------------------------------------------------------------
------------------------------------------------------------
------------------------------------------------------------
------------------------------------------------------------
------------------------------------------------------------
------------------------------------------------------------
------------------------------------------------------------
------------------------------------------------------------
------------------------------------------------------------
------------------------------------------------------------
------------------------------------------------------------
------------------------------------------------------------
------------------------------------------------------------
------------------------------------------------------------
------------------------------------------------------------
------------------------------------------------------------
------------------------------------------------------------
------------------------------------------------------------
------------------------------------------------------------
------------------------------------------------------------
------------------------------------------------------------
------------------------------------------------------------
------------------------------------------------------------
------------------------------------------------------------
------------------------------------------------------------
------------------------------------------------------------
------------------------------------------------------------
------------------------------------------------------------
------------------------------------------------------------
------------------------------------------------------------
------------------------------------------------------------
------------------------------------------------------------
------------------------------------------------------------
------------------------------------------------------------
------------------------------------------------------------
------------------------------------------------------------
------------------------------------------------------------
------------------------------------------------------------
------------------------------------------------------------
------------------------------------------------------------
------------------------------------------------------------
------------------------------------------------------------
------------------------------------------------------------
------------------------------------------------------------
------------------------------------------------------------
------------------------------------------------------------
------------------------------------------------------------
------------------------------------------------------------
------------------------------------------------------------
------------------------------------------------------------
------------------------------------------------------------
------------------------------------------------------------
------------------------------------------------------------
------------------------------------------------------------
------------------------------------------------------------
------------------------------------------------------------
------------------------------------------------------------
------------------------------------------------------------
------------------------------------------------------------
------------------------------------------------------------
------------------------------------------------------------
------------------------------------------------------------
------------------------------------------------------------
------------------------------------------------------------
------------------------------------------------------------
------------------------------------------------------------
------------------------------------------------------------
------------------------------------------------------------
------------------------------------------------------------
------------------------------------------------------------
------------------------------------------------------------
------------------------------------------------------------
------------------------------------------------------------
------------------------------------------------------------
------------------------------------------------------------
------------------------------------------------------------
------------------------------------------------------------
------------------------------------------------------------
------------------------------------------------------------
------------------------------------------------------------
------------------------------------------------------------
------------------------------------------------------------
------------------------------------------------------------
---------
>Physarum_bogoriense_MA_Fungi_57191
------------------------tgcatgcctccgaatagaagagc-----atctctct
gaatctgcgaacggctccgcaaaccagttgtaaactatagcaagcatg-ccctggt----
----gcc-ggtcgcaaggctg------------gtgctg----------------gggta
ataa-ggataaccctggtaattctgaggctaatacaagaacgt-accacctg--------
---gctaacc-------------gggtaactg-----ga---aggctgggggacgtgtga
----tta-ggc-gc---------aaagatagc-------------tacgaataggtgcac
gttcagaccaccataccaaacagtcttg--------------------gccccgacctca
-----------------------cggaacgggtctt------------------------
-gtctgg--------gtggctcttgctgtgtgcttctgacctatcaactagatggcagcg
taatggacatgctatggtgacaacgggtacagaggataagggttcgatcctggagagtgg
gcctgagagattgctcacacttctaaggaaggcagcaggcgcgcaacgttccccttgggc
aa-tgctcgagggcgttaggggacatatgaatgcctgccttttgg-tgggcaattcaaat
gggtttgttgtaaacagccct---------------------------------------
------------------------------------------------------------
------------------------------------------------------------
------------------------------------------------------------
------------------------------------------------------------
------------------------------------------------------------
------------------------------------------------------------
------------------------------------------------------------
------------------------------------------------------------
------------------------------------------------------------
------------------------------------------------------------
------------------------------------------------------------
------------------------------------------------------------
------------------------------------------------------------
------------------------------------------------------------
------------------------------------------------------------
------------------------------------------------------------
------------------------------------------------------------
------------------------------------------------------------
------------------------------------------------------------
------------------------------------------------------------
------------------------------------------------------------
------------------------------------------------------------
------------------------------------------------------------
------------------------------------------------------------
------------------------------------------------------------
------------------------------------------------------------
------------------------------------------------------------
------------------------------------------------------------
------------------------------------------------------------
------------------------------------------------------------
------------------------------------------------------------
------------------------------------------------------------
------------------------------------------------------------
------------------------------------------------------------
------------------------------------------------------------
------------------------------------------------------------
------------------------------------------------------------
------------------------------------------------------------
------------------------------------------------------------
------------------------------------------------------------
------------------------------------------------------------
------------------------------------------------------------
------------------------------------------------------------
------------------------------------------------------------
------------------------------------------------------------
------------------------------------------------------------
------------------------------------------------------------
------------------------------------------------------------
------------------------------------------------------------
------------------------------------------------------------
------------------------------------------------------------
------------------------------------------------------------
------------------------------------------------------------
------------------------------------------------------------
------------------------------------------------------------
------------------------------------------------------------
------------------------------------------------------------
------------------------------------------------------------
------------------------------------------------------------
------------------------------------------------------------
------------------------------------------------------------
------------------------------------------------------------
------------------------------------------------------------
------------------------------------------------------------
------------------------------------------------------------
------------------------------------------------------------
------------------------------------------------------------
------------------------------------------------------------
------------------------------------------------------------
------------------------------------------------------------
------------------------------------------------------------
------------------------------------------------------------
------------------------------------------------------------
------------------------------------------------------------
------------------------------------------------------------
------------------------------------------------------------
------------------------------------------------------------
------------------------------------------------------------
------------------------------------------------------------
------------------------------------------------------------
------------------------------------------------------------
------------------------------------------------------------
------------------------------------------------------------
------------------------------------------------------------
------------------------------------------------------------
------------------------------------------------------------
------------------------------------------------------------
------------------------------------------------------------
------------------------------------------------------------
------------------------------------------------------------
------------------------------------------------------------
------------------------------------------------------------
------------------------------------------------------------
------------------------------------------------------------
---------
>Physarum_bogoriense_MA_Fungi_69863
atgcttctcctaaagactaagccatgcatgcctccgaatagaagagc-----atctctct
gaatctgcgaacggctccgcaaaccagttgtaaactatagcaagcatg-ccctggt----
----gcc-ggtcgcaaggctg------------gtgctg----------------gggta
ataa-ggataaccctggtaattctgaggctaatacaagaacgt-accacctg--------
---gctaacc-------------gggcaactg-----ga---aggctgggggacgtgtga
----tta-ggc-gc---------aaagatagc-------------tacgaaaaggtgcac
gttcagaccaccataccaaacagtcttg--------------------gccccgacctca
-----------------------cggaacgggtctt------------------------
-gtctgg--------gtggctcttgctgtgtgcttctgacctatcaactagatggcagcg
taatggacatgctatggtgacaacgggtacagaggataagggttcgatcctggagagtgg
gcctgagagattgctcacacttctaaggaaggcagcaggcgcgcaacgttccccttgggc
aa-tgctcgagggcgttaggggacatatgaatgcctgccttttgg-tgggcaattcaaat
gggtttgttgtaaacagccct---------------------------------------
------------------------------------------------------------
------------------------------------------------------------
------------------------------------------------------------
------------------------------------------------------------
------------------------------------------------------------
------------------------------------------------------------
------------------------------------------------------------
------------------------------------------------------------
------------------------------------------------------------
------------------------------------------------------------
------------------------------------------------------------
------------------------------------------------------------
------------------------------------------------------------
------------------------------------------------------------
------------------------------------------------------------
------------------------------------------------------------
------------------------------------------------------------
------------------------------------------------------------
------------------------------------------------------------
------------------------------------------------------------
------------------------------------------------------------
------------------------------------------------------------
------------------------------------------------------------
------------------------------------------------------------
------------------------------------------------------------
------------------------------------------------------------
------------------------------------------------------------
------------------------------------------------------------
------------------------------------------------------------
------------------------------------------------------------
------------------------------------------------------------
------------------------------------------------------------
------------------------------------------------------------
------------------------------------------------------------
------------------------------------------------------------
------------------------------------------------------------
------------------------------------------------------------
------------------------------------------------------------
------------------------------------------------------------
------------------------------------------------------------
------------------------------------------------------------
------------------------------------------------------------
------------------------------------------------------------
------------------------------------------------------------
------------------------------------------------------------
------------------------------------------------------------
------------------------------------------------------------
------------------------------------------------------------
------------------------------------------------------------
------------------------------------------------------------
------------------------------------------------------------
------------------------------------------------------------
------------------------------------------------------------
------------------------------------------------------------
------------------------------------------------------------
------------------------------------------------------------
------------------------------------------------------------
------------------------------------------------------------
------------------------------------------------------------
------------------------------------------------------------
------------------------------------------------------------
------------------------------------------------------------
------------------------------------------------------------
------------------------------------------------------------
------------------------------------------------------------
------------------------------------------------------------
------------------------------------------------------------
------------------------------------------------------------
------------------------------------------------------------
------------------------------------------------------------
------------------------------------------------------------
------------------------------------------------------------
------------------------------------------------------------
------------------------------------------------------------
------------------------------------------------------------
------------------------------------------------------------
------------------------------------------------------------
------------------------------------------------------------
------------------------------------------------------------
------------------------------------------------------------
------------------------------------------------------------
------------------------------------------------------------
------------------------------------------------------------
------------------------------------------------------------
------------------------------------------------------------
------------------------------------------------------------
------------------------------------------------------------
------------------------------------------------------------
------------------------------------------------------------
------------------------------------------------------------
------------------------------------------------------------
------------------------------------------------------------
------------------------------------------------------------
------------------------------------------------------------
---------
>Physarum_nivale_MA_Fungi_72831
atgcttctcctaaagactaagccatgcatgcctccgaatagaaga---gcaaatctctct
gaatctgcgaacggctccgcaaaccagttgtaaaccatagcaagcatg-ctccag-----
----gaa-agccgcaaggcag------------cc-ctg----------------gggct
acaa-ggataaccccggtaattctgaggctaatacatgaacgt-aacccctg--------
---gtcga-t-------------gggcaacct-----g----aggccggggaccgtgcga
----gac-ctc-gc---------aaaaattta-------------tcggaaaagtcgcat
cgtaagaccgccataccaaacagt------------------ccttttctgtcgccctca
cg---------------------ggaggccggatcg------------------------
-ttctgg--------gcggctcttgcaaggtgcttctgacctatcaactagatggcagcg
taagggacatgctatggtgacaacgggtacagaggataagggttcgatcctggagagtgg
gcctgagagattgctcacacttctaaggaaggcagcaggcgcgcaacgttccccttgggc
aa-tgcccgagggcgttaggggacatatgaatgcctgccatttgg-tgggcaattcaaat
gggtctgttctaaacagcctc---------------------------------------
------------------------------------------------------------
------------------------------------------------------------
------------------------------------------------------------
------------------------------------------------------------
------------------------------------------------------------
------------------------------------------------------------
------------------------------------------------------------
------------------------------------------------------------
------------------------------------------------------------
------------------------------------------------------------
------------------------------------------------------------
------------------------------------------------------------
------------------------------------------------------------
------------------------------------------------------------
------------------------------------------------------------
------------------------------------------------------------
------------------------------------------------------------
------------------------------------------------------------
------------------------------------------------------------
------------------------------------------------------------
------------------------------------------------------------
------------------------------------------------------------
------------------------------------------------------------
------------------------------------------------------------
------------------------------------------------------------
------------------------------------------------------------
------------------------------------------------------------
------------------------------------------------------------
------------------------------------------------------------
------------------------------------------------------------
------------------------------------------------------------
------------------------------------------------------------
------------------------------------------------------------
------------------------------------------------------------
------------------------------------------------------------
------------------------------------------------------------
------------------------------------------------------------
------------------------------------------------------------
------------------------------------------------------------
------------------------------------------------------------
------------------------------------------------------------
------------------------------------------------------------
------------------------------------------------------------
------------------------------------------------------------
------------------------------------------------------------
------------------------------------------------------------
------------------------------------------------------------
------------------------------------------------------------
------------------------------------------------------------
------------------------------------------------------------
------------------------------------------------------------
------------------------------------------------------------
------------------------------------------------------------
------------------------------------------------------------
------------------------------------------------------------
------------------------------------------------------------
------------------------------------------------------------
------------------------------------------------------------
------------------------------------------------------------
------------------------------------------------------------
------------------------------------------------------------
------------------------------------------------------------
------------------------------------------------------------
------------------------------------------------------------
------------------------------------------------------------
------------------------------------------------------------
------------------------------------------------------------
------------------------------------------------------------
------------------------------------------------------------
------------------------------------------------------------
------------------------------------------------------------
------------------------------------------------------------
------------------------------------------------------------
------------------------------------------------------------
------------------------------------------------------------
------------------------------------------------------------
------------------------------------------------------------
------------------------------------------------------------
------------------------------------------------------------
------------------------------------------------------------
------------------------------------------------------------
------------------------------------------------------------
------------------------------------------------------------
------------------------------------------------------------
------------------------------------------------------------
------------------------------------------------------------
------------------------------------------------------------
------------------------------------------------------------
------------------------------------------------------------
------------------------------------------------------------
------------------------------------------------------------
------------------------------------------------------------
------------------------------------------------------------
------------------------------------------------------------
---------
>Physarum_nivale_MA_Fungi_72831
atgcttctcctaaagactaagccatgcatgcctccgaatagaaga---gcaaatctctct
gaatctgcgaacggctccgcaaaccagttgtaaaccatagcaagcatg-ctccag-----
----gaa-agccgcaaggcag------------cc-ctg----------------gggct
acaa-ggataaccccggtaattctgaggctaatacatgaacgt-aacccctg--------
---gtcga-t-------------gggcaacct-----g----aggccggggaccgtgcga
----gac-ctc-gc---------aaaaattta-------------tcggaaaagtcgcat
cgtaagaccgccataccaaacagt------------------ccttttctgtcgccctca
cg---------------------ggaggccggatcg------------------------
-ttctgg--------gcggctcttgcaaggtgcttctgacctatcaactagatggcagcg
taagggacatgctatggtgacaacgggtacagaggataagggttcgatcctggagagtgg
gcctgagagattgctcacacttctaaggaaggcagcaggcgcgcaacgttccccttgggc
aa-tgcccgagggcgttaggggacatatgaatgcctgccatttgg-tgggcaattcaaat
gggtctgttctaaacagcctc---------------------------------------
------------------------------------------------------------
------------------------------------------------------------
------------------------------------------------------------
------------------------------------------------------------
------------------------------------------------------------
------------------------------------------------------------
------------------------------------------------------------
------------------------------------------------------------
------------------------------------------------------------
------------------------------------------------------------
------------------------------------------------------------
------------------------------------------------------------
------------------------------------------------------------
------------------------------------------------------------
------------------------------------------------------------
------------------------------------------------------------
------------------------------------------------------------
------------------------------------------------------------
------------------------------------------------------------
------------------------------------------------------------
------------------------------------------------------------
------------------------------------------------------------
------------------------------------------------------------
------------------------------------------------------------
------------------------------------------------------------
------------------------------------------------------------
------------------------------------------------------------
------------------------------------------------------------
------------------------------------------------------------
------------------------------------------------------------
------------------------------------------------------------
------------------------------------------------------------
------------------------------------------------------------
------------------------------------------------------------
------------------------------------------------------------
------------------------------------------------------------
------------------------------------------------------------
------------------------------------------------------------
------------------------------------------------------------
------------------------------------------------------------
------------------------------------------------------------
------------------------------------------------------------
------------------------------------------------------------
------------------------------------------------------------
------------------------------------------------------------
------------------------------------------------------------
------------------------------------------------------------
------------------------------------------------------------
------------------------------------------------------------
------------------------------------------------------------
------------------------------------------------------------
------------------------------------------------------------
------------------------------------------------------------
------------------------------------------------------------
------------------------------------------------------------
------------------------------------------------------------
------------------------------------------------------------
------------------------------------------------------------
------------------------------------------------------------
------------------------------------------------------------
------------------------------------------------------------
------------------------------------------------------------
------------------------------------------------------------
------------------------------------------------------------
------------------------------------------------------------
------------------------------------------------------------
------------------------------------------------------------
------------------------------------------------------------
------------------------------------------------------------
------------------------------------------------------------
------------------------------------------------------------
------------------------------------------------------------
------------------------------------------------------------
------------------------------------------------------------
------------------------------------------------------------
------------------------------------------------------------
------------------------------------------------------------
------------------------------------------------------------
------------------------------------------------------------
------------------------------------------------------------
------------------------------------------------------------
------------------------------------------------------------
------------------------------------------------------------
------------------------------------------------------------
------------------------------------------------------------
------------------------------------------------------------
------------------------------------------------------------
------------------------------------------------------------
------------------------------------------------------------
------------------------------------------------------------
------------------------------------------------------------
------------------------------------------------------------
------------------------------------------------------------
------------------------------------------------------------
---------
>Physarum_nivale_MA_Fungi_73457
atgcttctcctaaagactaagccatgcatgcctccgaatagaaga---gcaaatctctct
gaatctgcgaacggctccgcaaaccagttgtaaaccatagcaagcatg-ctccag-----
----gaa-agccgcaaggcag------------cc-ctg----------------gggct
acaa-ggataaccccggtaattctgaggctaatacatgaacgt-aacccctg--------
---gtcga-t-------------gggcaacct-----g----aggctggggaccgtgcga
----gac-ctc-gc---------aaaaattta-------------tcggaaaagtcgcat
cgtaagaccgccataccaaacagt------------------ccttttctgtcgccctca
cg---------------------ggaggccggatcg------------------------
-ttctgg--------gcggctcttgcaaggtgcttctgacctatcaactagatggcagcg
taagggacatgctatggtgacaacgggtacagaggataagggttcgatcctggagagtgg
gcctgagagattgctcacacttctaaggaaggcagcaggcgcgcaacgttccccttgggc
aa-tgcccgagggcgttaggggacatatgaatgcctgccatttgg-tgggcaattcaaat
gggtctgttctaaacagcctc---------------------------------------
------------------------------------------------------------
------------------------------------------------------------
------------------------------------------------------------
------------------------------------------------------------
------------------------------------------------------------
------------------------------------------------------------
------------------------------------------------------------
------------------------------------------------------------
------------------------------------------------------------
------------------------------------------------------------
------------------------------------------------------------
------------------------------------------------------------
------------------------------------------------------------
------------------------------------------------------------
------------------------------------------------------------
------------------------------------------------------------
------------------------------------------------------------
------------------------------------------------------------
------------------------------------------------------------
------------------------------------------------------------
------------------------------------------------------------
------------------------------------------------------------
------------------------------------------------------------
------------------------------------------------------------
------------------------------------------------------------
------------------------------------------------------------
------------------------------------------------------------
------------------------------------------------------------
------------------------------------------------------------
------------------------------------------------------------
------------------------------------------------------------
------------------------------------------------------------
------------------------------------------------------------
------------------------------------------------------------
------------------------------------------------------------
------------------------------------------------------------
------------------------------------------------------------
------------------------------------------------------------
------------------------------------------------------------
------------------------------------------------------------
------------------------------------------------------------
------------------------------------------------------------
------------------------------------------------------------
------------------------------------------------------------
------------------------------------------------------------
------------------------------------------------------------
------------------------------------------------------------
------------------------------------------------------------
------------------------------------------------------------
------------------------------------------------------------
------------------------------------------------------------
------------------------------------------------------------
------------------------------------------------------------
------------------------------------------------------------
------------------------------------------------------------
------------------------------------------------------------
------------------------------------------------------------
------------------------------------------------------------
------------------------------------------------------------
------------------------------------------------------------
------------------------------------------------------------
------------------------------------------------------------
------------------------------------------------------------
------------------------------------------------------------
------------------------------------------------------------
------------------------------------------------------------
------------------------------------------------------------
------------------------------------------------------------
------------------------------------------------------------
------------------------------------------------------------
------------------------------------------------------------
------------------------------------------------------------
------------------------------------------------------------
------------------------------------------------------------
------------------------------------------------------------
------------------------------------------------------------
------------------------------------------------------------
------------------------------------------------------------
------------------------------------------------------------
------------------------------------------------------------
------------------------------------------------------------
------------------------------------------------------------
------------------------------------------------------------
------------------------------------------------------------
------------------------------------------------------------
------------------------------------------------------------
------------------------------------------------------------
------------------------------------------------------------
------------------------------------------------------------
------------------------------------------------------------
------------------------------------------------------------
------------------------------------------------------------
------------------------------------------------------------
------------------------------------------------------------
---------
>Physarum_nivale_MA_Fungi_73457
atgcttctcctaaagactaagccatgcatgcctccgaatagaaga---gcaaatctctct
gaatctgcgaacggctccgcaaaccagttgtaaaccatagcaagcatg-ctccag-----
----gaa-agccgcaaggcag------------cc-ctg----------------gggct
acaa-ggataaccccggtaattctgaggctaatacatgaacgt-aacccctg--------
---gtcga-t-------------gggcaacct-----g----aggctggggaccgtgcga
----gac-ctc-gc---------aaaaattta-------------tcggaaaagtcgcat
cgtaagaccgccataccaaacagt------------------ccttttctgtcgccctca
cg---------------------ggaggccggatcg------------------------
-ttctgg--------gcggctcttgcaaggtgcttctgacctatcaactagatggcagcg
taagggacatgctatggtgacaacgggtacagaggataagggttcgatcctggagagtgg
gcctgagagattgctcacacttctaaggaaggcagcaggcgcgcaacgttccccttgggc
aa-tgcccgagggcgttaggggacatatgaatgcctgccatttgg-tgggcaattcaaat
gggtctgttctaaacagcctc---------------------------------------
------------------------------------------------------------
------------------------------------------------------------
------------------------------------------------------------
------------------------------------------------------------
------------------------------------------------------------
------------------------------------------------------------
------------------------------------------------------------
------------------------------------------------------------
------------------------------------------------------------
------------------------------------------------------------
------------------------------------------------------------
------------------------------------------------------------
------------------------------------------------------------
------------------------------------------------------------
------------------------------------------------------------
------------------------------------------------------------
------------------------------------------------------------
------------------------------------------------------------
------------------------------------------------------------
------------------------------------------------------------
------------------------------------------------------------
------------------------------------------------------------
------------------------------------------------------------
------------------------------------------------------------
------------------------------------------------------------
------------------------------------------------------------
------------------------------------------------------------
------------------------------------------------------------
------------------------------------------------------------
------------------------------------------------------------
------------------------------------------------------------
------------------------------------------------------------
------------------------------------------------------------
------------------------------------------------------------
------------------------------------------------------------
------------------------------------------------------------
------------------------------------------------------------
------------------------------------------------------------
------------------------------------------------------------
------------------------------------------------------------
------------------------------------------------------------
------------------------------------------------------------
------------------------------------------------------------
------------------------------------------------------------
------------------------------------------------------------
------------------------------------------------------------
------------------------------------------------------------
------------------------------------------------------------
------------------------------------------------------------
------------------------------------------------------------
------------------------------------------------------------
------------------------------------------------------------
------------------------------------------------------------
------------------------------------------------------------
------------------------------------------------------------
------------------------------------------------------------
------------------------------------------------------------
------------------------------------------------------------
------------------------------------------------------------
------------------------------------------------------------
------------------------------------------------------------
------------------------------------------------------------
------------------------------------------------------------
------------------------------------------------------------
------------------------------------------------------------
------------------------------------------------------------
------------------------------------------------------------
------------------------------------------------------------
------------------------------------------------------------
------------------------------------------------------------
------------------------------------------------------------
------------------------------------------------------------
------------------------------------------------------------
------------------------------------------------------------
------------------------------------------------------------
------------------------------------------------------------
------------------------------------------------------------
------------------------------------------------------------
------------------------------------------------------------
------------------------------------------------------------
------------------------------------------------------------
------------------------------------------------------------
------------------------------------------------------------
------------------------------------------------------------
------------------------------------------------------------
------------------------------------------------------------
------------------------------------------------------------
------------------------------------------------------------
------------------------------------------------------------
------------------------------------------------------------
------------------------------------------------------------
------------------------------------------------------------
------------------------------------------------------------
------------------------------------------------------------
---------
>Physarum_vernum_Sc30091
atgcttctcctaaagactaagccatgcatgcctccgaatagaaga---gcaaatctctct
gaatctgcgaacggctccgcaaaccagttgtaaaccatagcaagcatg-ctccag-----
----gga-agccgcaaggccg------------at-ctg----------------gggct
acaa-ggataaccccggtaattctgaggctaatacatgaacgt-aacccctg--------
---gtcga-t-------------gggcaacct-----g----aggctggggatcgtgcga
----ggt-ctc-gca--------aaaaattta-------------tcggaatattcgcac
agtaagaccgtcataccaaacagt------------------ccttcttcaccggccctt
gcgg-------------------gttggcggggtcg------------------------
-ttctgg--------gcggctcttgcaaggtgcttctgacctatcaactagatggcagcg
taagggacatgctatggtgacaacgggtacagaggataagggttcgatcctggagagtgg
gcctgagagattgctcacacttctaaggaaggcagcaggcgcgcaacgttccccttgggc
aa-tgcccgagggcgttaggggacatatgaatgcctgccatttgg-tgggcaattcaaat
gg----------------------------------------------------------
------------------------------------------------------------
------------------------------------------------------------
------------------------------------------------------------
------------------------------------------------------------
------------------------------------------------------------
------------------------------------------------------------
------------------------------------------------------------
------------------------------------------------------------
------------------------------------------------------------
------------------------------------------------------------
------------------------------------------------------------
------------------------------------------------------------
------------------------------------------------------------
------------------------------------------------------------
------------------------------------------------------------
------------------------------------------------------------
------------------------------------------------------------
------------------------------------------------------------
------------------------------------------------------------
------------------------------------------------------------
------------------------------------------------------------
------------------------------------------------------------
------------------------------------------------------------
------------------------------------------------------------
------------------------------------------------------------
------------------------------------------------------------
------------------------------------------------------------
------------------------------------------------------------
------------------------------------------------------------
------------------------------------------------------------
------------------------------------------------------------
------------------------------------------------------------
------------------------------------------------------------
------------------------------------------------------------
------------------------------------------------------------
------------------------------------------------------------
------------------------------------------------------------
------------------------------------------------------------
------------------------------------------------------------
------------------------------------------------------------
------------------------------------------------------------
------------------------------------------------------------
------------------------------------------------------------
------------------------------------------------------------
------------------------------------------------------------
------------------------------------------------------------
------------------------------------------------------------
------------------------------------------------------------
------------------------------------------------------------
------------------------------------------------------------
------------------------------------------------------------
------------------------------------------------------------
------------------------------------------------------------
------------------------------------------------------------
------------------------------------------------------------
------------------------------------------------------------
------------------------------------------------------------
------------------------------------------------------------
------------------------------------------------------------
------------------------------------------------------------
------------------------------------------------------------
------------------------------------------------------------
------------------------------------------------------------
------------------------------------------------------------
------------------------------------------------------------
------------------------------------------------------------
------------------------------------------------------------
------------------------------------------------------------
------------------------------------------------------------
------------------------------------------------------------
------------------------------------------------------------
------------------------------------------------------------
------------------------------------------------------------
------------------------------------------------------------
------------------------------------------------------------
------------------------------------------------------------
------------------------------------------------------------
------------------------------------------------------------
------------------------------------------------------------
------------------------------------------------------------
------------------------------------------------------------
------------------------------------------------------------
------------------------------------------------------------
------------------------------------------------------------
------------------------------------------------------------
------------------------------------------------------------
------------------------------------------------------------
------------------------------------------------------------
------------------------------------------------------------
------------------------------------------------------------
------------------------------------------------------------
------------------------------------------------------------
------------------------------------------------------------
------------------------------------------------------------
---------
>Physarum_cf__vernum_Sc30257
-----------------------------------------------------tctctct
gaatctgcgaacggctccgcaaaccagttgtaaaccatagcaagcatg-ctccag-----
----gga-agccgcaaggccg------------at-ctg----------------gggct
acaa-ggataaccccggtaattctgaggctaatacatgaacgt-aacccctg--------
---gtcga-t-------------gggcaacct-----g----aggctggggatcgtgcga
----ggt-ctc-gca--------aaaaattta-------------tcggaatattcgcac
agtaagaccgtcataccaaacagt------------------ccttcttcaccggccctt
gcgg-------------------gttggcggggtcg------------------------
-ttctgg--------gcggctcttgcaaggtgcttctgacctatcaactagatggcagcg
taagggacatgctatggtgacaacgggtacagaggataagggttcgatcctggagagtgg
gcctgagagatt------------------------------------------------
------------------------------------------------------------
------------------------------------------------------------
------------------------------------------------------------
------------------------------------------------------------
------------------------------------------------------------
------------------------------------------------------------
------------------------------------------------------------
------------------------------------------------------------
------------------------------------------------------------
------------------------------------------------------------
------------------------------------------------------------
------------------------------------------------------------
------------------------------------------------------------
------------------------------------------------------------
------------------------------------------------------------
------------------------------------------------------------
------------------------------------------------------------
------------------------------------------------------------
------------------------------------------------------------
------------------------------------------------------------
------------------------------------------------------------
------------------------------------------------------------
------------------------------------------------------------
------------------------------------------------------------
------------------------------------------------------------
------------------------------------------------------------
------------------------------------------------------------
------------------------------------------------------------
------------------------------------------------------------
------------------------------------------------------------
------------------------------------------------------------
------------------------------------------------------------
------------------------------------------------------------
------------------------------------------------------------
------------------------------------------------------------
------------------------------------------------------------
------------------------------------------------------------
------------------------------------------------------------
------------------------------------------------------------
------------------------------------------------------------
------------------------------------------------------------
------------------------------------------------------------
------------------------------------------------------------
------------------------------------------------------------
------------------------------------------------------------
------------------------------------------------------------
------------------------------------------------------------
------------------------------------------------------------
------------------------------------------------------------
------------------------------------------------------------
------------------------------------------------------------
------------------------------------------------------------
------------------------------------------------------------
------------------------------------------------------------
------------------------------------------------------------
------------------------------------------------------------
------------------------------------------------------------
------------------------------------------------------------
------------------------------------------------------------
------------------------------------------------------------
------------------------------------------------------------
------------------------------------------------------------
------------------------------------------------------------
------------------------------------------------------------
------------------------------------------------------------
------------------------------------------------------------
------------------------------------------------------------
------------------------------------------------------------
------------------------------------------------------------
------------------------------------------------------------
------------------------------------------------------------
------------------------------------------------------------
------------------------------------------------------------
------------------------------------------------------------
------------------------------------------------------------
------------------------------------------------------------
------------------------------------------------------------
------------------------------------------------------------
------------------------------------------------------------
------------------------------------------------------------
------------------------------------------------------------
------------------------------------------------------------
------------------------------------------------------------
------------------------------------------------------------
------------------------------------------------------------
------------------------------------------------------------
------------------------------------------------------------
------------------------------------------------------------
------------------------------------------------------------
------------------------------------------------------------
------------------------------------------------------------
------------------------------------------------------------
------------------------------------------------------------
------------------------------------------------------------
------------------------------------------------------------
------------------------------------------------------------
---------
>Physarum_atacamense_MA_Fungi_88415
atgcttctcctaaagactaagccatgcatgcctccgaatagaaga---gcaattctctct
gaatctgcgaacggctccgcaaaccagttgtaaaccatagcaagcatg-ccttgg-----
----acc-cgccgcaaggcgg------------ga-cct----------------tggct
ataa-ggataaccctggtaattctgaggctaatacatgaacgt-accccctg--------
---gccga-c-------------gggcaaccg-----g----aagctggggaccgtgcga
----gta-gac-gca--------ttgagtaat-------------cgggagtagtcgcac
agtacgaccaccataccaaacggt--------------------atccgcttcgctcctc
a----------------------cggggccggtggt------------------------
-gtccgg--------gtggctcttgcaaggtgcttctgacctatcaactagatggcagcg
taacggacatgctatggtgacaacgggtacagaggataagggttcgatcctggagagtgg
gcctgagagattgctcacacttctaaggaaggcagcaggcgcgcaacgttccccttgggc
aa-tgctcgagggcgttaggggacatatgaatgcctgccttatgg-tgggcaattcaaat
gggtctgttctaaacagcctc---------------------------------------
------------------------------------------------------------
------------------------------------------------------------
------------------------------------------------------------
------------------------------------------------------------
------------------------------------------------------------
------------------------------------------------------------
------------------------------------------------------------
------------------------------------------------------------
------------------------------------------------------------
------------------------------------------------------------
------------------------------------------------------------
------------------------------------------------------------
------------------------------------------------------------
------------------------------------------------------------
------------------------------------------------------------
------------------------------------------------------------
------------------------------------------------------------
------------------------------------------------------------
------------------------------------------------------------
------------------------------------------------------------
------------------------------------------------------------
------------------------------------------------------------
------------------------------------------------------------
------------------------------------------------------------
------------------------------------------------------------
------------------------------------------------------------
------------------------------------------------------------
------------------------------------------------------------
------------------------------------------------------------
------------------------------------------------------------
------------------------------------------------------------
------------------------------------------------------------
------------------------------------------------------------
------------------------------------------------------------
------------------------------------------------------------
------------------------------------------------------------
------------------------------------------------------------
------------------------------------------------------------
------------------------------------------------------------
------------------------------------------------------------
------------------------------------------------------------
------------------------------------------------------------
------------------------------------------------------------
------------------------------------------------------------
------------------------------------------------------------
------------------------------------------------------------
------------------------------------------------------------
------------------------------------------------------------
------------------------------------------------------------
------------------------------------------------------------
------------------------------------------------------------
------------------------------------------------------------
------------------------------------------------------------
------------------------------------------------------------
------------------------------------------------------------
------------------------------------------------------------
------------------------------------------------------------
------------------------------------------------------------
------------------------------------------------------------
------------------------------------------------------------
------------------------------------------------------------
------------------------------------------------------------
------------------------------------------------------------
------------------------------------------------------------
------------------------------------------------------------
------------------------------------------------------------
------------------------------------------------------------
------------------------------------------------------------
------------------------------------------------------------
------------------------------------------------------------
------------------------------------------------------------
------------------------------------------------------------
------------------------------------------------------------
------------------------------------------------------------
------------------------------------------------------------
------------------------------------------------------------
------------------------------------------------------------
------------------------------------------------------------
------------------------------------------------------------
------------------------------------------------------------
------------------------------------------------------------
------------------------------------------------------------
------------------------------------------------------------
------------------------------------------------------------
------------------------------------------------------------
------------------------------------------------------------
------------------------------------------------------------
------------------------------------------------------------
------------------------------------------------------------
------------------------------------------------------------
------------------------------------------------------------
------------------------------------------------------------
------------------------------------------------------------
------------------------------------------------------------
---------
>Physarum_atacamense_MA_Fungi_88445
atgcttctcctaaagactaagccatgcatgcctccgaatagaaga---gcaattctctct
gaatctgcgaacggctccgcaaaccagttgtaaaccatagcaagcatg-ccttgg-----
----acc-cgccgcaaggcgg------------ga-cct----------------tggct
ataa-ggataaccctggtaattctgaggctaatacatgaacgt-accccctg--------
---gccga-c-------------gggcaaccg-----g----aagctggggaccgtgcga
----gta-gac-gca--------ttgagtaat-------------cgggagtagtcgcac
agtacgaccaccataccaaacggt--------------------atccgcttcgctcctc
a----------------------cggggccggtggt------------------------
-gtccgg--------gtggctcttgcaaggtgcttctgacctatcaactagatggcagcg
taacggacatgctatggtgacaacgggtacagaggataagggttcgatcctggagagtgg
gcctgagagattgctcacacttctaaggaaggcagcaggcgcgcaacgttccccttgggc
aa-tgctcgagggcgttaggggacatatgaatgcctgccttatgg-tgggcaattcaaat
gggtctgttctaaacagcctc---------------------------------------
------------------------------------------------------------
------------------------------------------------------------
------------------------------------------------------------
------------------------------------------------------------
------------------------------------------------------------
------------------------------------------------------------
------------------------------------------------------------
------------------------------------------------------------
------------------------------------------------------------
------------------------------------------------------------
------------------------------------------------------------
------------------------------------------------------------
------------------------------------------------------------
------------------------------------------------------------
------------------------------------------------------------
------------------------------------------------------------
------------------------------------------------------------
------------------------------------------------------------
------------------------------------------------------------
------------------------------------------------------------
------------------------------------------------------------
------------------------------------------------------------
------------------------------------------------------------
------------------------------------------------------------
------------------------------------------------------------
------------------------------------------------------------
------------------------------------------------------------
------------------------------------------------------------
------------------------------------------------------------
------------------------------------------------------------
------------------------------------------------------------
------------------------------------------------------------
------------------------------------------------------------
------------------------------------------------------------
------------------------------------------------------------
------------------------------------------------------------
------------------------------------------------------------
------------------------------------------------------------
------------------------------------------------------------
------------------------------------------------------------
------------------------------------------------------------
------------------------------------------------------------
------------------------------------------------------------
------------------------------------------------------------
------------------------------------------------------------
------------------------------------------------------------
------------------------------------------------------------
------------------------------------------------------------
------------------------------------------------------------
------------------------------------------------------------
------------------------------------------------------------
------------------------------------------------------------
------------------------------------------------------------
------------------------------------------------------------
------------------------------------------------------------
------------------------------------------------------------
------------------------------------------------------------
------------------------------------------------------------
------------------------------------------------------------
------------------------------------------------------------
------------------------------------------------------------
------------------------------------------------------------
------------------------------------------------------------
------------------------------------------------------------
------------------------------------------------------------
------------------------------------------------------------
------------------------------------------------------------
------------------------------------------------------------
------------------------------------------------------------
------------------------------------------------------------
------------------------------------------------------------
------------------------------------------------------------
------------------------------------------------------------
------------------------------------------------------------
------------------------------------------------------------
------------------------------------------------------------
------------------------------------------------------------
------------------------------------------------------------
------------------------------------------------------------
------------------------------------------------------------
------------------------------------------------------------
------------------------------------------------------------
------------------------------------------------------------
------------------------------------------------------------
------------------------------------------------------------
------------------------------------------------------------
------------------------------------------------------------
------------------------------------------------------------
------------------------------------------------------------
------------------------------------------------------------
------------------------------------------------------------
------------------------------------------------------------
------------------------------------------------------------
------------------------------------------------------------
---------
>Nannengaella_mellea_MA_Fungi_69850
atgcttctcctaaagactaagccatgcatgccttcgaataagaagaa-gcaattctctct
gaatctgcgaacggctccgcaaaccagttgtaaactatagcaagcatgccccccg-----
----gct-ttc---------g------------ggctgg----------------gggtt
ataa-ggataaccctggtaattctgaggctaatacttgattgt-ataacctg--------
---accgacc--------------ggcaacgg-----ga----ggtcgggggatgtgtaa
------c-atcagcgc-------agaatacgc-------------cgggaaaggatgcac
gttcagaccaccacaacaaacggt----------g-gcaggcggaaccac----------
-----------------------gcaagtggggaaacttgt-------------------
-ctccgg--------gtggctcttgctttgtgcttctgacctatcaactagatggcagtg
taagggacatgctatggttacaacgggtacagaggataagggttcgatcctggagagtgg
gcctgagagattgctcacacttctaaggaaggcagcaggcgcgcaacgttcccattgggc
aa-tgcccgagggcgttaggggacatatgaatgcctgtcttatga-tgggcaattc----
------------------------------------------------------------
------------------------------------------------------------
------------------------------------------------------------
------------------------------------------------------------
------------------------------------------------------------
------------------------------------------------------------
------------------------------------------------------------
------------------------------------------------------------
------------------------------------------------------------
------------------------------------------------------------
------------------------------------------------------------
------------------------------------------------------------
------------------------------------------------------------
------------------------------------------------------------
------------------------------------------------------------
------------------------------------------------------------
------------------------------------------------------------
------------------------------------------------------------
------------------------------------------------------------
------------------------------------------------------------
------------------------------------------------------------
------------------------------------------------------------
------------------------------------------------------------
------------------------------------------------------------
------------------------------------------------------------
------------------------------------------------------------
------------------------------------------------------------
------------------------------------------------------------
------------------------------------------------------------
------------------------------------------------------------
------------------------------------------------------------
------------------------------------------------------------
------------------------------------------------------------
------------------------------------------------------------
------------------------------------------------------------
------------------------------------------------------------
------------------------------------------------------------
------------------------------------------------------------
------------------------------------------------------------
------------------------------------------------------------
------------------------------------------------------------
------------------------------------------------------------
------------------------------------------------------------
------------------------------------------------------------
------------------------------------------------------------
------------------------------------------------------------
------------------------------------------------------------
------------------------------------------------------------
------------------------------------------------------------
------------------------------------------------------------
------------------------------------------------------------
------------------------------------------------------------
------------------------------------------------------------
------------------------------------------------------------
------------------------------------------------------------
------------------------------------------------------------
------------------------------------------------------------
------------------------------------------------------------
------------------------------------------------------------
------------------------------------------------------------
------------------------------------------------------------
------------------------------------------------------------
------------------------------------------------------------
------------------------------------------------------------
------------------------------------------------------------
------------------------------------------------------------
------------------------------------------------------------
------------------------------------------------------------
------------------------------------------------------------
------------------------------------------------------------
------------------------------------------------------------
------------------------------------------------------------
------------------------------------------------------------
------------------------------------------------------------
------------------------------------------------------------
------------------------------------------------------------
------------------------------------------------------------
------------------------------------------------------------
------------------------------------------------------------
------------------------------------------------------------
------------------------------------------------------------
------------------------------------------------------------
------------------------------------------------------------
------------------------------------------------------------
------------------------------------------------------------
------------------------------------------------------------
------------------------------------------------------------
------------------------------------------------------------
------------------------------------------------------------
------------------------------------------------------------
------------------------------------------------------------
------------------------------------------------------------
------------------------------------------------------------
------------------------------------------------------------
------------------------------------------------------------
---------
>Nannengaella_mellea_MA_Fungi_69850
atgcttctcctaaagactaagccatgcatgccttcgaataagaagaa-gcaattctctct
gaatctgcgaacggctccgcaaaccagttgtaaactatagcaagcatgccccccg-----
----gct-ttc---------g------------ggctgg----------------gggtt
ataa-ggataaccctggtaattctgaggctaatacttgattgt-ataacctg--------
---accgacc--------------ggcaacgg-----ga----ggtcgggggatgtgtaa
------c-atcagcgc-------agaatacgc-------------cgggaaaggatgcac
gttcagaccaccacaacaaacggt----------g-gcaggcggaaccac----------
-----------------------gcaagtggggaaacttgt-------------------
-ctccgg--------gtggctcttgctttgtgcttctgacctatcaactagatggcagtg
taagggacatgctatggttacaacgggtacagaggataagggttcgatcctggagagtgg
gcctgagagattgctcacacttctaaggaaggcagcaggcgcgcaacgttcccattgggc
aa-tgcccgagggcgttaggggacatatgaatgcctgtcttatga-tgggcaattc----
------------------------------------------------------------
------------------------------------------------------------
------------------------------------------------------------
------------------------------------------------------------
------------------------------------------------------------
------------------------------------------------------------
------------------------------------------------------------
------------------------------------------------------------
------------------------------------------------------------
------------------------------------------------------------
------------------------------------------------------------
------------------------------------------------------------
------------------------------------------------------------
------------------------------------------------------------
------------------------------------------------------------
------------------------------------------------------------
------------------------------------------------------------
------------------------------------------------------------
------------------------------------------------------------
------------------------------------------------------------
------------------------------------------------------------
------------------------------------------------------------
------------------------------------------------------------
------------------------------------------------------------
------------------------------------------------------------
------------------------------------------------------------
------------------------------------------------------------
------------------------------------------------------------
------------------------------------------------------------
------------------------------------------------------------
------------------------------------------------------------
------------------------------------------------------------
------------------------------------------------------------
------------------------------------------------------------
------------------------------------------------------------
------------------------------------------------------------
------------------------------------------------------------
------------------------------------------------------------
------------------------------------------------------------
------------------------------------------------------------
------------------------------------------------------------
------------------------------------------------------------
------------------------------------------------------------
------------------------------------------------------------
------------------------------------------------------------
------------------------------------------------------------
------------------------------------------------------------
------------------------------------------------------------
------------------------------------------------------------
------------------------------------------------------------
------------------------------------------------------------
------------------------------------------------------------
------------------------------------------------------------
------------------------------------------------------------
------------------------------------------------------------
------------------------------------------------------------
------------------------------------------------------------
------------------------------------------------------------
------------------------------------------------------------
------------------------------------------------------------
------------------------------------------------------------
------------------------------------------------------------
------------------------------------------------------------
------------------------------------------------------------
------------------------------------------------------------
------------------------------------------------------------
------------------------------------------------------------
------------------------------------------------------------
------------------------------------------------------------
------------------------------------------------------------
------------------------------------------------------------
------------------------------------------------------------
------------------------------------------------------------
------------------------------------------------------------
------------------------------------------------------------
------------------------------------------------------------
------------------------------------------------------------
------------------------------------------------------------
------------------------------------------------------------
------------------------------------------------------------
------------------------------------------------------------
------------------------------------------------------------
------------------------------------------------------------
------------------------------------------------------------
------------------------------------------------------------
------------------------------------------------------------
------------------------------------------------------------
------------------------------------------------------------
------------------------------------------------------------
------------------------------------------------------------
------------------------------------------------------------
------------------------------------------------------------
------------------------------------------------------------
------------------------------------------------------------
------------------------------------------------------------
---------
>Nannengaella_mellea_MA_Fungi_87986
-------tcctaaagactaagccatgcatgccttcgaataagaagaa-gcaattctctct
gaatctgcgaacggctccgcaaaccagttgtaaactatagcaagcatg-cccccg-----
----gct-ttc---------g------------ggctgg----------------gggtt
ataa-ggataaccctggtaattctgaggctaatacttgactgt-ataacctg--------
---actgacc--------------ggcaacgg-----ga----ggtcgggggatgtgtga
------c-atcagcgc-------ggaatacgc-------------cgggaaaggacgcac
gttcagaccaccataacaaacggt----------g-gcagggggaaccac----------
-----------------------gcaagtggggaagcctgt-------------------
-ctccgg--------gtggctcttgctttgtgcttctgacctatcaactagatggcagtg
taagggacatgctatggttacaacgggtacagaggataagggttcgatcctggagagtgg
gcctgagagattgctcacacttctaaggaaggcagcaggcgcgcaacgttcccattgggc
aa-tgcccgagggcgttaggggacatatgaatgcctgtcttatga-tgggcaattcaaat
gggtttgttgtaaacagccct---------------------------------------
------------------------------------------------------------
------------------------------------------------------------
------------------------------------------------------------
------------------------------------------------------------
------------------------------------------------------------
------------------------------------------------------------
------------------------------------------------------------
------------------------------------------------------------
------------------------------------------------------------
------------------------------------------------------------
------------------------------------------------------------
------------------------------------------------------------
------------------------------------------------------------
------------------------------------------------------------
------------------------------------------------------------
------------------------------------------------------------
------------------------------------------------------------
------------------------------------------------------------
------------------------------------------------------------
------------------------------------------------------------
------------------------------------------------------------
------------------------------------------------------------
------------------------------------------------------------
------------------------------------------------------------
------------------------------------------------------------
------------------------------------------------------------
------------------------------------------------------------
------------------------------------------------------------
------------------------------------------------------------
------------------------------------------------------------
------------------------------------------------------------
------------------------------------------------------------
------------------------------------------------------------
------------------------------------------------------------
------------------------------------------------------------
------------------------------------------------------------
------------------------------------------------------------
------------------------------------------------------------
------------------------------------------------------------
------------------------------------------------------------
------------------------------------------------------------
------------------------------------------------------------
------------------------------------------------------------
------------------------------------------------------------
------------------------------------------------------------
------------------------------------------------------------
------------------------------------------------------------
------------------------------------------------------------
------------------------------------------------------------
------------------------------------------------------------
------------------------------------------------------------
------------------------------------------------------------
------------------------------------------------------------
------------------------------------------------------------
------------------------------------------------------------
------------------------------------------------------------
------------------------------------------------------------
------------------------------------------------------------
------------------------------------------------------------
------------------------------------------------------------
------------------------------------------------------------
------------------------------------------------------------
------------------------------------------------------------
------------------------------------------------------------
------------------------------------------------------------
------------------------------------------------------------
------------------------------------------------------------
------------------------------------------------------------
------------------------------------------------------------
------------------------------------------------------------
------------------------------------------------------------
------------------------------------------------------------
------------------------------------------------------------
------------------------------------------------------------
------------------------------------------------------------
------------------------------------------------------------
------------------------------------------------------------
------------------------------------------------------------
------------------------------------------------------------
------------------------------------------------------------
------------------------------------------------------------
------------------------------------------------------------
------------------------------------------------------------
------------------------------------------------------------
------------------------------------------------------------
------------------------------------------------------------
------------------------------------------------------------
------------------------------------------------------------
------------------------------------------------------------
------------------------------------------------------------
------------------------------------------------------------
------------------------------------------------------------
------------------------------------------------------------
------------------------------------------------------------
---------
>Nannengaella_mellea_MA_Fungi_87986
-------tcctaaagactaagccatgcatgccttcgaataagaagaa-gcaattctctct
gaatctgcgaacggctccgcaaaccagttgtaaactatagcaagcatg-cccccg-----
----gct-ttc---------g------------ggctgg----------------gggtt
ataa-ggataaccctggtaattctgaggctaatacttgactgt-ataacctg--------
---actgacc--------------ggcaacgg-----ga----ggtcgggggatgtgtga
------c-atcagcgc-------ggaatacgc-------------cgggaaaggacgcac
gttcagaccaccataacaaacggt----------g-gcagggggaaccac----------
-----------------------gcaagtggggaagcctgt-------------------
-ctccgg--------gtggctcttgctttgtgcttctgacctatcaactagatggcagtg
taagggacatgctatggttacaacgggtacagaggataagggttcgatcctggagagtgg
gcctgagagattgctcacacttctaaggaaggcagcaggcgcgcaacgttcccattgggc
aa-tgcccgagggcgttaggggacatatgaatgcctgtcttatga-tgggcaattcaaat
gggtttgttgtaaacagccct---------------------------------------
------------------------------------------------------------
------------------------------------------------------------
------------------------------------------------------------
------------------------------------------------------------
------------------------------------------------------------
------------------------------------------------------------
------------------------------------------------------------
------------------------------------------------------------
------------------------------------------------------------
------------------------------------------------------------
------------------------------------------------------------
------------------------------------------------------------
------------------------------------------------------------
------------------------------------------------------------
------------------------------------------------------------
------------------------------------------------------------
------------------------------------------------------------
------------------------------------------------------------
------------------------------------------------------------
------------------------------------------------------------
------------------------------------------------------------
------------------------------------------------------------
------------------------------------------------------------
------------------------------------------------------------
------------------------------------------------------------
------------------------------------------------------------
------------------------------------------------------------
------------------------------------------------------------
------------------------------------------------------------
------------------------------------------------------------
------------------------------------------------------------
------------------------------------------------------------
------------------------------------------------------------
------------------------------------------------------------
------------------------------------------------------------
------------------------------------------------------------
------------------------------------------------------------
------------------------------------------------------------
------------------------------------------------------------
------------------------------------------------------------
------------------------------------------------------------
------------------------------------------------------------
------------------------------------------------------------
------------------------------------------------------------
------------------------------------------------------------
------------------------------------------------------------
------------------------------------------------------------
------------------------------------------------------------
------------------------------------------------------------
------------------------------------------------------------
------------------------------------------------------------
------------------------------------------------------------
------------------------------------------------------------
------------------------------------------------------------
------------------------------------------------------------
------------------------------------------------------------
------------------------------------------------------------
------------------------------------------------------------
------------------------------------------------------------
------------------------------------------------------------
------------------------------------------------------------
------------------------------------------------------------
------------------------------------------------------------
------------------------------------------------------------
------------------------------------------------------------
------------------------------------------------------------
------------------------------------------------------------
------------------------------------------------------------
------------------------------------------------------------
------------------------------------------------------------
------------------------------------------------------------
------------------------------------------------------------
------------------------------------------------------------
------------------------------------------------------------
------------------------------------------------------------
------------------------------------------------------------
------------------------------------------------------------
------------------------------------------------------------
------------------------------------------------------------
------------------------------------------------------------
------------------------------------------------------------
------------------------------------------------------------
------------------------------------------------------------
------------------------------------------------------------
------------------------------------------------------------
------------------------------------------------------------
------------------------------------------------------------
------------------------------------------------------------
------------------------------------------------------------
------------------------------------------------------------
------------------------------------------------------------
------------------------------------------------------------
------------------------------------------------------------
------------------------------------------------------------
---------
>Nannengaella_mellea_MA_Fungi_60322
atgcttctcctaaagactaagccatgcatgccttcgaataagaagaa-gcaattctctct
gaatctgcgaacggctccgcaaaccagttgtaaactatagcaagcatg-cccccg-----
----gct-ttc---------g------------ggctgg----------------gggtt
ataa-ggataaccctggtaattctgaggctaatacttgattgt-ataacctg--------
---actgacc--------------ggcaacgg-----ga----ggttgggggatgtgtga
------c-atctgcgc-------agaatacgc-------------cgggaaaggacgcac
gttcagaccaccacaacaaacggt----------g-gcagggggaaccac----------
-----------------------gcaagtggggaagcctgt-------------------
-ctccgg--------gtggctcttgctttgtgcttctgacctatcaactagatggcagtg
taagggacatgctatggttacaacgggtacagaggataagggttcgatcctggagagtgg
gcctgagagattgctcacacttctaaggaaggcagcaggcgcgcaacgttcccattgggc
aa-tgcccgagggcgttaggggacatatgaatgcctgtcttatga-tgggcaattcaaat
gggtttgttgtaaacagccct---------------------------------------
------------------------------------------------------------
------------------------------------------------------------
------------------------------------------------------------
------------------------------------------------------------
------------------------------------------------------------
------------------------------------------------------------
------------------------------------------------------------
------------------------------------------------------------
------------------------------------------------------------
------------------------------------------------------------
------------------------------------------------------------
------------------------------------------------------------
------------------------------------------------------------
------------------------------------------------------------
------------------------------------------------------------
------------------------------------------------------------
------------------------------------------------------------
------------------------------------------------------------
------------------------------------------------------------
------------------------------------------------------------
------------------------------------------------------------
------------------------------------------------------------
------------------------------------------------------------
------------------------------------------------------------
------------------------------------------------------------
------------------------------------------------------------
------------------------------------------------------------
------------------------------------------------------------
------------------------------------------------------------
------------------------------------------------------------
------------------------------------------------------------
------------------------------------------------------------
------------------------------------------------------------
------------------------------------------------------------
------------------------------------------------------------
------------------------------------------------------------
------------------------------------------------------------
------------------------------------------------------------
------------------------------------------------------------
------------------------------------------------------------
------------------------------------------------------------
------------------------------------------------------------
------------------------------------------------------------
------------------------------------------------------------
------------------------------------------------------------
------------------------------------------------------------
------------------------------------------------------------
------------------------------------------------------------
------------------------------------------------------------
------------------------------------------------------------
------------------------------------------------------------
------------------------------------------------------------
------------------------------------------------------------
------------------------------------------------------------
------------------------------------------------------------
------------------------------------------------------------
------------------------------------------------------------
------------------------------------------------------------
------------------------------------------------------------
------------------------------------------------------------
------------------------------------------------------------
------------------------------------------------------------
------------------------------------------------------------
------------------------------------------------------------
------------------------------------------------------------
------------------------------------------------------------
------------------------------------------------------------
------------------------------------------------------------
------------------------------------------------------------
------------------------------------------------------------
------------------------------------------------------------
------------------------------------------------------------
------------------------------------------------------------
------------------------------------------------------------
------------------------------------------------------------
------------------------------------------------------------
------------------------------------------------------------
------------------------------------------------------------
------------------------------------------------------------
------------------------------------------------------------
------------------------------------------------------------
------------------------------------------------------------
------------------------------------------------------------
------------------------------------------------------------
------------------------------------------------------------
------------------------------------------------------------
------------------------------------------------------------
------------------------------------------------------------
------------------------------------------------------------
------------------------------------------------------------
------------------------------------------------------------
------------------------------------------------------------
------------------------------------------------------------
------------------------------------------------------------
---------
>Nannengaella_mellea_MA_Fungi_60322
atgcttctcctaaagactaagccatgcatgccttcgaataagaagaa-gcaattctctct
gaatctgcgaacggctccgcaaaccagttgtaaactatagcaagcatg-cccccg-----
----gct-ttc---------g------------ggctgg----------------gggtt
ataa-ggataaccctggtaattctgaggctaatacttgattgt-ataacctg--------
---actgacc--------------ggcaacgg-----ga----ggttgggggatgtgtga
------c-atctgcgc-------agaatacgc-------------cgggaaaggacgcac
gttcagaccaccacaacaaacggt----------g-gcagggggaaccac----------
-----------------------gcaagtggggaagcctgt-------------------
-ctccgg--------gtggctcttgctttgtgcttctgacctatcaactagatggcagtg
taagggacatgctatggttacaacgggtacagaggataagggttcgatcctggagagtgg
gcctgagagattgctcacacttctaaggaaggcagcaggcgcgcaacgttcccattgggc
aa-tgcccgagggcgttaggggacatatgaatgcctgtcttatga-tgggcaattcaaat
gggtttgttgtaaacagccct---------------------------------------
------------------------------------------------------------
------------------------------------------------------------
------------------------------------------------------------
------------------------------------------------------------
------------------------------------------------------------
------------------------------------------------------------
------------------------------------------------------------
------------------------------------------------------------
------------------------------------------------------------
------------------------------------------------------------
------------------------------------------------------------
------------------------------------------------------------
------------------------------------------------------------
------------------------------------------------------------
------------------------------------------------------------
------------------------------------------------------------
------------------------------------------------------------
------------------------------------------------------------
------------------------------------------------------------
------------------------------------------------------------
------------------------------------------------------------
------------------------------------------------------------
------------------------------------------------------------
------------------------------------------------------------
------------------------------------------------------------
------------------------------------------------------------
------------------------------------------------------------
------------------------------------------------------------
------------------------------------------------------------
------------------------------------------------------------
------------------------------------------------------------
------------------------------------------------------------
------------------------------------------------------------
------------------------------------------------------------
------------------------------------------------------------
------------------------------------------------------------
------------------------------------------------------------
------------------------------------------------------------
------------------------------------------------------------
------------------------------------------------------------
------------------------------------------------------------
------------------------------------------------------------
------------------------------------------------------------
------------------------------------------------------------
------------------------------------------------------------
------------------------------------------------------------
------------------------------------------------------------
------------------------------------------------------------
------------------------------------------------------------
------------------------------------------------------------
------------------------------------------------------------
------------------------------------------------------------
------------------------------------------------------------
------------------------------------------------------------
------------------------------------------------------------
------------------------------------------------------------
------------------------------------------------------------
------------------------------------------------------------
------------------------------------------------------------
------------------------------------------------------------
------------------------------------------------------------
------------------------------------------------------------
------------------------------------------------------------
------------------------------------------------------------
------------------------------------------------------------
------------------------------------------------------------
------------------------------------------------------------
------------------------------------------------------------
------------------------------------------------------------
------------------------------------------------------------
------------------------------------------------------------
------------------------------------------------------------
------------------------------------------------------------
------------------------------------------------------------
------------------------------------------------------------
------------------------------------------------------------
------------------------------------------------------------
------------------------------------------------------------
------------------------------------------------------------
------------------------------------------------------------
------------------------------------------------------------
------------------------------------------------------------
------------------------------------------------------------
------------------------------------------------------------
------------------------------------------------------------
------------------------------------------------------------
------------------------------------------------------------
------------------------------------------------------------
------------------------------------------------------------
------------------------------------------------------------
------------------------------------------------------------
------------------------------------------------------------
------------------------------------------------------------
------------------------------------------------------------
---------
>Nannengaella_mellea_HMJAU_M20365_1
------------------------tgcatgcctacgaataagaagaa-gcaattctctct
gaatctgcgaacggctccgcaaaccagttgtaaactatagcaagcatg-cccccg-----
----gct-ttc---------g------------ggctgg----------------gggct
ataa-ggataaccctggtaattctgaggctaatacttgattgt-ataacctg--------
---actgacc--------------ggcaacgg-----ga----ggtcgggggatgtgtga
------c-atc-gcgc-------agaatacgc-------------cgggaaaggacgcac
gttcagaccaccacaacaaacggt----------g-gcagggggaaccac----------
-----------------------gcgagtggggaagcctgt-------------------
-ctccgg--------gtggctcttgctttgtgcttctgacctatcaactagatggcagtg
taagggacatgctatggttacaacgggtacagaggataagggttcgatcctggagagtgg
gcctgagagattgctcacacttctaaggaaggcagcaggcgcgcaacgttcccattgggc
aa-tgcccgagggcgttaggggacatatgaatgcctgtcttatga-tgggcaattcaaat
gggtttgttgtaaacagcccttcgagtaacaatt--------------------------
------------------------------------------------------------
------------------------------------------------------------
------------------------------------------------------------
------------------------------------------------------------
------------------------------------------------------------
------------------------------------------------------------
------------------------------------------------------------
------------------------------------------------------------
------------------------------------------------------------
------------------------------------------------------------
------------------------------------------------------------
------------------------------------------------------------
------------------------------------------------------------
------------------------------------------------------------
------------------------------------------------------------
------------------------------------------------------------
------------------------------------------------------------
------------------------------------------------------------
------------------------------------------------------------
------------------------------------------------------------
------------------------------------------------------------
------------------------------------------------------------
------------------------------------------------------------
------------------------------------------------------------
------------------------------------------------------------
------------------------------------------------------------
------------------------------------------------------------
------------------------------------------------------------
------------------------------------------------------------
------------------------------------------------------------
------------------------------------------------------------
------------------------------------------------------------
------------------------------------------------------------
------------------------------------------------------------
------------------------------------------------------------
------------------------------------------------------------
------------------------------------------------------------
------------------------------------------------------------
------------------------------------------------------------
------------------------------------------------------------
------------------------------------------------------------
------------------------------------------------------------
------------------------------------------------------------
------------------------------------------------------------
------------------------------------------------------------
------------------------------------------------------------
------------------------------------------------------------
------------------------------------------------------------
------------------------------------------------------------
------------------------------------------------------------
------------------------------------------------------------
------------------------------------------------------------
------------------------------------------------------------
------------------------------------------------------------
------------------------------------------------------------
------------------------------------------------------------
------------------------------------------------------------
------------------------------------------------------------
------------------------------------------------------------
------------------------------------------------------------
------------------------------------------------------------
------------------------------------------------------------
------------------------------------------------------------
------------------------------------------------------------
------------------------------------------------------------
------------------------------------------------------------
------------------------------------------------------------
------------------------------------------------------------
------------------------------------------------------------
------------------------------------------------------------
------------------------------------------------------------
------------------------------------------------------------
------------------------------------------------------------
------------------------------------------------------------
------------------------------------------------------------
------------------------------------------------------------
------------------------------------------------------------
------------------------------------------------------------
------------------------------------------------------------
------------------------------------------------------------
------------------------------------------------------------
------------------------------------------------------------
------------------------------------------------------------
------------------------------------------------------------
------------------------------------------------------------
------------------------------------------------------------
------------------------------------------------------------
------------------------------------------------------------
------------------------------------------------------------
------------------------------------------------------------
------------------------------------------------------------
------------------------------------------------------------
------------------------------------------------------------
------------------------------------------------------------
---------
>Nannengaella_mellea_HMJAU_M20286_1
------------------------tgcatgccttcg-ataagagaaa-gcaattctctct
gaatctgcgaacggctccgcaaaccagttgtaaaccatagcgagcacg-ccctcg-----
----gcc-ttc---------g------------ggctgg----------------gggcg
ataa-ggataaccctggtaattctgaggctaatacttgaccgt-aacacctg--------
---gccgacc--------------ggcaacgg-----ga----ggctgggggtcgtgtaa
g---cac-ctc-acgc-------agaattcac-------------cgggaagggatgcac
gttcagaccaccacaaacaacggt----------t-gcaggaggacccgc----------
-----------------------gcaagcggcgatacctgc-------------------
-ttccgg--------gtggctctcgctcggtgcttctgacctatcaactagatggcagtg
taagggacatgctatggttacaacgggtacagaggataagggttcgatcctggagagtgg
gcctgagagattgctcacacttctaaggaaggcagcaggcgcgcaacgttcccattgggc
aa-tgcccgagggcgttaggggacatatgaatgcctgtcttatga-tgggcaattcaaat
gggtttgttgtaaacagcccttcgagtaacatt---------------------------
------------------------------------------------------------
------------------------------------------------------------
------------------------------------------------------------
------------------------------------------------------------
------------------------------------------------------------
------------------------------------------------------------
------------------------------------------------------------
------------------------------------------------------------
------------------------------------------------------------
------------------------------------------------------------
------------------------------------------------------------
------------------------------------------------------------
------------------------------------------------------------
------------------------------------------------------------
------------------------------------------------------------
------------------------------------------------------------
------------------------------------------------------------
------------------------------------------------------------
------------------------------------------------------------
------------------------------------------------------------
------------------------------------------------------------
------------------------------------------------------------
------------------------------------------------------------
------------------------------------------------------------
------------------------------------------------------------
------------------------------------------------------------
------------------------------------------------------------
------------------------------------------------------------
------------------------------------------------------------
------------------------------------------------------------
------------------------------------------------------------
------------------------------------------------------------
------------------------------------------------------------
------------------------------------------------------------
------------------------------------------------------------
------------------------------------------------------------
------------------------------------------------------------
------------------------------------------------------------
------------------------------------------------------------
------------------------------------------------------------
------------------------------------------------------------
------------------------------------------------------------
------------------------------------------------------------
------------------------------------------------------------
------------------------------------------------------------
------------------------------------------------------------
------------------------------------------------------------
------------------------------------------------------------
------------------------------------------------------------
------------------------------------------------------------
------------------------------------------------------------
------------------------------------------------------------
------------------------------------------------------------
------------------------------------------------------------
------------------------------------------------------------
------------------------------------------------------------
------------------------------------------------------------
------------------------------------------------------------
------------------------------------------------------------
------------------------------------------------------------
------------------------------------------------------------
------------------------------------------------------------
------------------------------------------------------------
------------------------------------------------------------
------------------------------------------------------------
------------------------------------------------------------
------------------------------------------------------------
------------------------------------------------------------
------------------------------------------------------------
------------------------------------------------------------
------------------------------------------------------------
------------------------------------------------------------
------------------------------------------------------------
------------------------------------------------------------
------------------------------------------------------------
------------------------------------------------------------
------------------------------------------------------------
------------------------------------------------------------
------------------------------------------------------------
------------------------------------------------------------
------------------------------------------------------------
------------------------------------------------------------
------------------------------------------------------------
------------------------------------------------------------
------------------------------------------------------------
------------------------------------------------------------
------------------------------------------------------------
------------------------------------------------------------
------------------------------------------------------------
------------------------------------------------------------
------------------------------------------------------------
------------------------------------------------------------
------------------------------------------------------------
------------------------------------------------------------
---------
>Nannengaella_mellea_HMJAU_M10204_1
------------------------tgcatgccttcg-ataagagaaa-gcaattctctct
gaatctgcgaacggctccgcaaaccagttgtaaaccatagcgagcacg-ccctcg-----
----gcc-ttc---------g------------ggctgg----------------gggcg
ataa-ggataaccctggtaattctgaggctaatacttgaccgt-aacacctg--------
---gccgacc--------------ggcaacgg-----aa----ggctgggggtcgtgtaa
g---cac-ctc-acgc-------agaattcac-------------cgggaagggatgcac
gttcagaccaccacaaacaacggt----------t-gcaggaggacccgc----------
-----------------------gcaagcggcgatacctgc-------------------
-ttccgg--------gtggctctcgctcggtgcttctgacctatcaactagatggcagtg
taagggacatgctatggttacaacgggtacagaggataagggttcgatcctggagagtgg
gcctgagagattgctcacacttctaaggaaggcagcaggcgcgcaacgttcccattgggc
aa-tgcccgagggcgttaggggacatatgaatgcctgtcttatga-tgggcaattcaaat
gggtttgttgtaaacagcccttcgagtaaca-----------------------------
------------------------------------------------------------
------------------------------------------------------------
------------------------------------------------------------
------------------------------------------------------------
------------------------------------------------------------
------------------------------------------------------------
------------------------------------------------------------
------------------------------------------------------------
------------------------------------------------------------
------------------------------------------------------------
------------------------------------------------------------
------------------------------------------------------------
------------------------------------------------------------
------------------------------------------------------------
------------------------------------------------------------
------------------------------------------------------------
------------------------------------------------------------
------------------------------------------------------------
------------------------------------------------------------
------------------------------------------------------------
------------------------------------------------------------
------------------------------------------------------------
------------------------------------------------------------
------------------------------------------------------------
------------------------------------------------------------
------------------------------------------------------------
------------------------------------------------------------
------------------------------------------------------------
------------------------------------------------------------
------------------------------------------------------------
------------------------------------------------------------
------------------------------------------------------------
------------------------------------------------------------
------------------------------------------------------------
------------------------------------------------------------
------------------------------------------------------------
------------------------------------------------------------
------------------------------------------------------------
------------------------------------------------------------
------------------------------------------------------------
------------------------------------------------------------
------------------------------------------------------------
------------------------------------------------------------
------------------------------------------------------------
------------------------------------------------------------
------------------------------------------------------------
------------------------------------------------------------
------------------------------------------------------------
------------------------------------------------------------
------------------------------------------------------------
------------------------------------------------------------
------------------------------------------------------------
------------------------------------------------------------
------------------------------------------------------------
------------------------------------------------------------
------------------------------------------------------------
------------------------------------------------------------
------------------------------------------------------------
------------------------------------------------------------
------------------------------------------------------------
------------------------------------------------------------
------------------------------------------------------------
------------------------------------------------------------
------------------------------------------------------------
------------------------------------------------------------
------------------------------------------------------------
------------------------------------------------------------
------------------------------------------------------------
------------------------------------------------------------
------------------------------------------------------------
------------------------------------------------------------
------------------------------------------------------------
------------------------------------------------------------
------------------------------------------------------------
------------------------------------------------------------
------------------------------------------------------------
------------------------------------------------------------
------------------------------------------------------------
------------------------------------------------------------
------------------------------------------------------------
------------------------------------------------------------
------------------------------------------------------------
------------------------------------------------------------
------------------------------------------------------------
------------------------------------------------------------
------------------------------------------------------------
------------------------------------------------------------
------------------------------------------------------------
------------------------------------------------------------
------------------------------------------------------------
------------------------------------------------------------
------------------------------------------------------------
------------------------------------------------------------
------------------------------------------------------------
---------
>Nannengaella_mellea_HMJAU_M10127_1
------------------------tgcatgccttcg-ataagaagaaagcaattctctct
gaatctgcgaacggctccgcaaaccagttgtaaaccatagcgagcacg-ccctcg-----
----gcc-ttc---------g------------ggctgg----------------gggcg
ataa-ggataaccctggtaattctgaggctaatacttgaccgt-aacacctg--------
---gccgacc--------------ggcaacgg-----ga----ggctgggggtcgtgtaa
g---cac-ctc-acgc-------agaattcac-------------cgggaagggatgcac
gttcagaccaccacaaacaacggt----------t-gcaggaggacccgc----------
-----------------------gcaagcggcgatacctgc-------------------
-ttccgg--------gtggctctcgctcggtgcttctgacctatcaactagatggcagtg
taagggacatgctatggttacaacgggtacagaggataagggttcgatcctggagagtgg
gcctgagagattgctcacacttctaaggaaggcagcaggcgcgcaacgttcccattgggc
aa-tgcccgagggcgttaggggacatatgaatgcctgtcttatga-tgggcaattcaaat
gggtttgttgtaaacagcccttcgagtaaca-----------------------------
------------------------------------------------------------
------------------------------------------------------------
------------------------------------------------------------
------------------------------------------------------------
------------------------------------------------------------
------------------------------------------------------------
------------------------------------------------------------
------------------------------------------------------------
------------------------------------------------------------
------------------------------------------------------------
------------------------------------------------------------
------------------------------------------------------------
------------------------------------------------------------
------------------------------------------------------------
------------------------------------------------------------
------------------------------------------------------------
------------------------------------------------------------
------------------------------------------------------------
------------------------------------------------------------
------------------------------------------------------------
------------------------------------------------------------
------------------------------------------------------------
------------------------------------------------------------
------------------------------------------------------------
------------------------------------------------------------
------------------------------------------------------------
------------------------------------------------------------
------------------------------------------------------------
------------------------------------------------------------
------------------------------------------------------------
------------------------------------------------------------
------------------------------------------------------------
------------------------------------------------------------
------------------------------------------------------------
------------------------------------------------------------
------------------------------------------------------------
------------------------------------------------------------
------------------------------------------------------------
------------------------------------------------------------
------------------------------------------------------------
------------------------------------------------------------
------------------------------------------------------------
------------------------------------------------------------
------------------------------------------------------------
------------------------------------------------------------
------------------------------------------------------------
------------------------------------------------------------
------------------------------------------------------------
------------------------------------------------------------
------------------------------------------------------------
------------------------------------------------------------
------------------------------------------------------------
------------------------------------------------------------
------------------------------------------------------------
------------------------------------------------------------
------------------------------------------------------------
------------------------------------------------------------
------------------------------------------------------------
------------------------------------------------------------
------------------------------------------------------------
------------------------------------------------------------
------------------------------------------------------------
------------------------------------------------------------
------------------------------------------------------------
------------------------------------------------------------
------------------------------------------------------------
------------------------------------------------------------
------------------------------------------------------------
------------------------------------------------------------
------------------------------------------------------------
------------------------------------------------------------
------------------------------------------------------------
------------------------------------------------------------
------------------------------------------------------------
------------------------------------------------------------
------------------------------------------------------------
------------------------------------------------------------
------------------------------------------------------------
------------------------------------------------------------
------------------------------------------------------------
------------------------------------------------------------
------------------------------------------------------------
------------------------------------------------------------
------------------------------------------------------------
------------------------------------------------------------
------------------------------------------------------------
------------------------------------------------------------
------------------------------------------------------------
------------------------------------------------------------
------------------------------------------------------------
------------------------------------------------------------
------------------------------------------------------------
------------------------------------------------------------
------------------------------------------------------------
---------
>Nannengaella_mellea_HMJAU_M20346_1
------------------------------------------------gcaattctctct
gaatctgcgaacggctccgcaaaccagttgtaaaccatagcgagcacg-ccctcg-----
----gcc-ctc---------g------------ggctgg----------------gggcg
ataa-ggataaccctggtaattctgaggctaatacttgaccgt-aacacctg--------
---gccgacc--------------ggcaacgg-----ga----ggctgggggtcgtgtaa
g---cac-ctc-acgc-------agaattcac-------------cgggaagggatgcac
gttcagaccaccacaaacaacggt----------t-gcaggaggacccgc----------
-----------------------gcaagcggcgatacctgc-------------------
-ttccgg--------gtggctctcgctcggtgcttctgacctatcaactagatggcagtg
taagggacatgctatggttacaacgggtacagaggataagggttcgatcctggagagtgg
gcctgagagattgctcacacttctaaggaaggcagcaggcgcgcaacgttcccattgggc
aa-tgcccgagggcgttaggggacatatgaatgcctgtcttatga-tgggcaattcaaat
gggtttgttgtaaacagcccttcgagtaa-------------------------------
------------------------------------------------------------
------------------------------------------------------------
------------------------------------------------------------
------------------------------------------------------------
------------------------------------------------------------
------------------------------------------------------------
------------------------------------------------------------
------------------------------------------------------------
------------------------------------------------------------
------------------------------------------------------------
------------------------------------------------------------
------------------------------------------------------------
------------------------------------------------------------
------------------------------------------------------------
------------------------------------------------------------
------------------------------------------------------------
------------------------------------------------------------
------------------------------------------------------------
------------------------------------------------------------
------------------------------------------------------------
------------------------------------------------------------
------------------------------------------------------------
------------------------------------------------------------
------------------------------------------------------------
------------------------------------------------------------
------------------------------------------------------------
------------------------------------------------------------
------------------------------------------------------------
------------------------------------------------------------
------------------------------------------------------------
------------------------------------------------------------
------------------------------------------------------------
------------------------------------------------------------
------------------------------------------------------------
------------------------------------------------------------
------------------------------------------------------------
------------------------------------------------------------
------------------------------------------------------------
------------------------------------------------------------
------------------------------------------------------------
------------------------------------------------------------
------------------------------------------------------------
------------------------------------------------------------
------------------------------------------------------------
------------------------------------------------------------
------------------------------------------------------------
------------------------------------------------------------
------------------------------------------------------------
------------------------------------------------------------
------------------------------------------------------------
------------------------------------------------------------
------------------------------------------------------------
------------------------------------------------------------
------------------------------------------------------------
------------------------------------------------------------
------------------------------------------------------------
------------------------------------------------------------
------------------------------------------------------------
------------------------------------------------------------
------------------------------------------------------------
------------------------------------------------------------
------------------------------------------------------------
------------------------------------------------------------
------------------------------------------------------------
------------------------------------------------------------
------------------------------------------------------------
------------------------------------------------------------
------------------------------------------------------------
------------------------------------------------------------
------------------------------------------------------------
------------------------------------------------------------
------------------------------------------------------------
------------------------------------------------------------
------------------------------------------------------------
------------------------------------------------------------
------------------------------------------------------------
------------------------------------------------------------
------------------------------------------------------------
------------------------------------------------------------
------------------------------------------------------------
------------------------------------------------------------
------------------------------------------------------------
------------------------------------------------------------
------------------------------------------------------------
------------------------------------------------------------
------------------------------------------------------------
------------------------------------------------------------
------------------------------------------------------------
------------------------------------------------------------
------------------------------------------------------------
------------------------------------------------------------
------------------------------------------------------------
------------------------------------------------------------
------------------------------------------------------------
---------
>Nannengaella_mellea_HMJAU_M20329_1
------------------------tgcatgcctccgaataagaagaaagcaattctctct
gaatctgcgaacggctccgcaaaccagttgtaaaccacagcgagcacg-ccctcg-----
----gcc-ctc---------g------------ggctgg----------------gggcg
ataa-ggataaccctggtaattctgaggctaatacttgaccat-acaacctg--------
---gccgacc--------------ggcaacgg-----aa----ggctgggggtcgtgtaa
----tac-ctc-acgca------agaatacgc-------------caggaaaggatgcac
gttcagaccaccataaaaaacggtc---------g-gcaggcggaaccgc----------
-----------------------gcaagcggggaagcaggct------------------
-ttccgg--------gtggctctcgcgcggtgcttctgacctatcaactagatggcagtg
taagggacatgctatggttacaacgggtacagaggataagggttcgatcctggagagtgg
gcctgagagattgctcacacttctaaggaaggcagcaggcgcgcaacgttcccattgggc
aa-tgcccgagggcgttaggggacatatgaatgcctgtcttatga-tgggcaattcaaat
gggttcgttctaaacagcccttcgagtaacaattagaggacaa-----------------
------------------------------------------------------------
------------------------------------------------------------
------------------------------------------------------------
------------------------------------------------------------
------------------------------------------------------------
------------------------------------------------------------
------------------------------------------------------------
------------------------------------------------------------
------------------------------------------------------------
------------------------------------------------------------
------------------------------------------------------------
------------------------------------------------------------
------------------------------------------------------------
------------------------------------------------------------
------------------------------------------------------------
------------------------------------------------------------
------------------------------------------------------------
------------------------------------------------------------
------------------------------------------------------------
------------------------------------------------------------
------------------------------------------------------------
------------------------------------------------------------
------------------------------------------------------------
------------------------------------------------------------
------------------------------------------------------------
------------------------------------------------------------
------------------------------------------------------------
------------------------------------------------------------
------------------------------------------------------------
------------------------------------------------------------
------------------------------------------------------------
------------------------------------------------------------
------------------------------------------------------------
------------------------------------------------------------
------------------------------------------------------------
------------------------------------------------------------
------------------------------------------------------------
------------------------------------------------------------
------------------------------------------------------------
------------------------------------------------------------
------------------------------------------------------------
------------------------------------------------------------
------------------------------------------------------------
------------------------------------------------------------
------------------------------------------------------------
------------------------------------------------------------
------------------------------------------------------------
------------------------------------------------------------
------------------------------------------------------------
------------------------------------------------------------
------------------------------------------------------------
------------------------------------------------------------
------------------------------------------------------------
------------------------------------------------------------
------------------------------------------------------------
------------------------------------------------------------
------------------------------------------------------------
------------------------------------------------------------
------------------------------------------------------------
------------------------------------------------------------
------------------------------------------------------------
------------------------------------------------------------
------------------------------------------------------------
------------------------------------------------------------
------------------------------------------------------------
------------------------------------------------------------
------------------------------------------------------------
------------------------------------------------------------
------------------------------------------------------------
------------------------------------------------------------
------------------------------------------------------------
------------------------------------------------------------
------------------------------------------------------------
------------------------------------------------------------
------------------------------------------------------------
------------------------------------------------------------
------------------------------------------------------------
------------------------------------------------------------
------------------------------------------------------------
------------------------------------------------------------
------------------------------------------------------------
------------------------------------------------------------
------------------------------------------------------------
------------------------------------------------------------
------------------------------------------------------------
------------------------------------------------------------
------------------------------------------------------------
------------------------------------------------------------
------------------------------------------------------------
------------------------------------------------------------
------------------------------------------------------------
------------------------------------------------------------
------------------------------------------------------------
------------------------------------------------------------
---------
>Nannengaella_plicatum_HMJAU_M20303_1
-----------------------------------------gaggaa-gcaattctctcc
gaatctgcgaacggctccgcaaaccagttgtaaactatagcaagcacg-ccttcg-----
----gcc-ctc---------g------------ggctag----------------aggcg
acaa-ggataaccctggtaattctgaggctaatactcgaccgt-aacactcg--------
---atcgacc--------------ggcaacgg-----aa----ggtcggggtacgtgtat
----ttt-atc-gcag----------agacgc-------------cgggaaaggatgcac
gttcagaccgccac-acaaacggt----------a-tcgaggggaaccac----------
-----------------------tccggtggggaagctcgt-------------------
-gtccgg--------gcggctcttgctatgtgcttctgacctatcaactagatggcagtg
taacggacatgctatggttacaacgggtacagaggataagggttcgatcctggagagtgg
gcctgagagattgctcacacttctaaggaaggcagcaggcgcgcaacgttcccattgggc
aa-tgcccgagggcgttaggggacatatgaatgcctgtctaatga-tgggcaattcaaat
gggtttgttgtaaacaacctttcgagtaaca-----------------------------
------------------------------------------------------------
------------------------------------------------------------
------------------------------------------------------------
------------------------------------------------------------
------------------------------------------------------------
------------------------------------------------------------
------------------------------------------------------------
------------------------------------------------------------
------------------------------------------------------------
------------------------------------------------------------
------------------------------------------------------------
------------------------------------------------------------
------------------------------------------------------------
------------------------------------------------------------
------------------------------------------------------------
------------------------------------------------------------
------------------------------------------------------------
------------------------------------------------------------
------------------------------------------------------------
------------------------------------------------------------
------------------------------------------------------------
------------------------------------------------------------
------------------------------------------------------------
------------------------------------------------------------
------------------------------------------------------------
------------------------------------------------------------
------------------------------------------------------------
------------------------------------------------------------
------------------------------------------------------------
------------------------------------------------------------
------------------------------------------------------------
------------------------------------------------------------
------------------------------------------------------------
------------------------------------------------------------
------------------------------------------------------------
------------------------------------------------------------
------------------------------------------------------------
------------------------------------------------------------
------------------------------------------------------------
------------------------------------------------------------
------------------------------------------------------------
------------------------------------------------------------
------------------------------------------------------------
------------------------------------------------------------
------------------------------------------------------------
------------------------------------------------------------
------------------------------------------------------------
------------------------------------------------------------
------------------------------------------------------------
------------------------------------------------------------
------------------------------------------------------------
------------------------------------------------------------
------------------------------------------------------------
------------------------------------------------------------
------------------------------------------------------------
------------------------------------------------------------
------------------------------------------------------------
------------------------------------------------------------
------------------------------------------------------------
------------------------------------------------------------
------------------------------------------------------------
------------------------------------------------------------
------------------------------------------------------------
------------------------------------------------------------
------------------------------------------------------------
------------------------------------------------------------
------------------------------------------------------------
------------------------------------------------------------
------------------------------------------------------------
------------------------------------------------------------
------------------------------------------------------------
------------------------------------------------------------
------------------------------------------------------------
------------------------------------------------------------
------------------------------------------------------------
------------------------------------------------------------
------------------------------------------------------------
------------------------------------------------------------
------------------------------------------------------------
------------------------------------------------------------
------------------------------------------------------------
------------------------------------------------------------
------------------------------------------------------------
------------------------------------------------------------
------------------------------------------------------------
------------------------------------------------------------
------------------------------------------------------------
------------------------------------------------------------
------------------------------------------------------------
------------------------------------------------------------
------------------------------------------------------------
------------------------------------------------------------
------------------------------------------------------------
------------------------------------------------------------
---------
>Nannengaella_plicatum_HMJAU_M20302_1
-----------------------------------------gaggaa-gcaattctctcc
gaatctgcgaacggctccgcaaaccagttgtaaactatagcaagcacg-ccttcg-----
----gcc-ctc---------g------------ggctag----------------aggcg
acaa-ggataaccctggtaattctgaggctaatactcgaccgt-aacactcg--------
---atcgacc--------------ggcaacgg-----aa----ggtcggggtacgtgtat
----ttt-atc-gcag----------agacgc-------------cgggaaaggatgcac
gttcagaccgccac-acaaacggt----------a-tcgaggggaaccac----------
-----------------------tccggtggggaagctcgt-------------------
-gtccgg--------gcggctcttgctatgtgcttctgacctatcaactagatggcagtg
taacggacatgctatggttacaacgggtacagaggataagggttcgatcctggagagtgg
gcctgagagattgctcacacttctaaggaaggcagcaggcgcgcaacgttcccattgggc
aa-tgcccgagggcgttaggggacatatgaatgcctgtctaatga-tgggcaattcaaat
gggtttgttgtaaacaacctttcgagtaaca-----------------------------
------------------------------------------------------------
------------------------------------------------------------
------------------------------------------------------------
------------------------------------------------------------
------------------------------------------------------------
------------------------------------------------------------
------------------------------------------------------------
------------------------------------------------------------
------------------------------------------------------------
------------------------------------------------------------
------------------------------------------------------------
------------------------------------------------------------
------------------------------------------------------------
------------------------------------------------------------
------------------------------------------------------------
------------------------------------------------------------
------------------------------------------------------------
------------------------------------------------------------
------------------------------------------------------------
------------------------------------------------------------
------------------------------------------------------------
------------------------------------------------------------
------------------------------------------------------------
------------------------------------------------------------
------------------------------------------------------------
------------------------------------------------------------
------------------------------------------------------------
------------------------------------------------------------
------------------------------------------------------------
------------------------------------------------------------
------------------------------------------------------------
------------------------------------------------------------
------------------------------------------------------------
------------------------------------------------------------
------------------------------------------------------------
------------------------------------------------------------
------------------------------------------------------------
------------------------------------------------------------
------------------------------------------------------------
------------------------------------------------------------
------------------------------------------------------------
------------------------------------------------------------
------------------------------------------------------------
------------------------------------------------------------
------------------------------------------------------------
------------------------------------------------------------
------------------------------------------------------------
------------------------------------------------------------
------------------------------------------------------------
------------------------------------------------------------
------------------------------------------------------------
------------------------------------------------------------
------------------------------------------------------------
------------------------------------------------------------
------------------------------------------------------------
------------------------------------------------------------
------------------------------------------------------------
------------------------------------------------------------
------------------------------------------------------------
------------------------------------------------------------
------------------------------------------------------------
------------------------------------------------------------
------------------------------------------------------------
------------------------------------------------------------
------------------------------------------------------------
------------------------------------------------------------
------------------------------------------------------------
------------------------------------------------------------
------------------------------------------------------------
------------------------------------------------------------
------------------------------------------------------------
------------------------------------------------------------
------------------------------------------------------------
------------------------------------------------------------
------------------------------------------------------------
------------------------------------------------------------
------------------------------------------------------------
------------------------------------------------------------
------------------------------------------------------------
------------------------------------------------------------
------------------------------------------------------------
------------------------------------------------------------
------------------------------------------------------------
------------------------------------------------------------
------------------------------------------------------------
------------------------------------------------------------
------------------------------------------------------------
------------------------------------------------------------
------------------------------------------------------------
------------------------------------------------------------
------------------------------------------------------------
------------------------------------------------------------
------------------------------------------------------------
------------------------------------------------------------
---------
>Nannengaella_plicatum_HMJAU_M20348_1
------------------------------------------------gcaattctctcc
gaatctgcgaacggctccgcaaaccagttgtaaactatagcaagcacg-ccttcg-----
----gcc-ctc---------g------------ggctgg----------------aggcg
acaa-ggataaccctggtaattctgaggctaatacttgaccgt-aacactcg--------
---atcgacc--------------ggcaacgg-----aa----ggtcggggtacgtgtat
----ttt-atc-gcag----------agacgc-------------cgggaaaggatgcac
gttcagaccgccac-acaaacggt----------a-tcgaggggaaccac----------
-----------------------tccggtggggaagctcgt-------------------
-gtccgg--------gcggctcttgctatgtgcttctgacctatcaactagatggcagtg
taacggacatgctatggttacaacgggtacagaggataagggttcgatcctggagagtgg
gcctgagagattgctcacacttctaaggaaggcagcaggcgcgcaacgttcccattgggc
aa-tgcccgagggcgttaggggacatatgaatgcctgtctaatga-tgggcaattcaaat
gggtttgttgtaaacaacctttcgagtaacaatt--------------------------
------------------------------------------------------------
------------------------------------------------------------
------------------------------------------------------------
------------------------------------------------------------
------------------------------------------------------------
------------------------------------------------------------
------------------------------------------------------------
------------------------------------------------------------
------------------------------------------------------------
------------------------------------------------------------
------------------------------------------------------------
------------------------------------------------------------
------------------------------------------------------------
------------------------------------------------------------
------------------------------------------------------------
------------------------------------------------------------
------------------------------------------------------------
------------------------------------------------------------
------------------------------------------------------------
------------------------------------------------------------
------------------------------------------------------------
------------------------------------------------------------
------------------------------------------------------------
------------------------------------------------------------
------------------------------------------------------------
------------------------------------------------------------
------------------------------------------------------------
------------------------------------------------------------
------------------------------------------------------------
------------------------------------------------------------
------------------------------------------------------------
------------------------------------------------------------
------------------------------------------------------------
------------------------------------------------------------
------------------------------------------------------------
------------------------------------------------------------
------------------------------------------------------------
------------------------------------------------------------
------------------------------------------------------------
------------------------------------------------------------
------------------------------------------------------------
------------------------------------------------------------
------------------------------------------------------------
------------------------------------------------------------
------------------------------------------------------------
------------------------------------------------------------
------------------------------------------------------------
------------------------------------------------------------
------------------------------------------------------------
------------------------------------------------------------
------------------------------------------------------------
------------------------------------------------------------
------------------------------------------------------------
------------------------------------------------------------
------------------------------------------------------------
------------------------------------------------------------
------------------------------------------------------------
------------------------------------------------------------
------------------------------------------------------------
------------------------------------------------------------
------------------------------------------------------------
------------------------------------------------------------
------------------------------------------------------------
------------------------------------------------------------
------------------------------------------------------------
------------------------------------------------------------
------------------------------------------------------------
------------------------------------------------------------
------------------------------------------------------------
------------------------------------------------------------
------------------------------------------------------------
------------------------------------------------------------
------------------------------------------------------------
------------------------------------------------------------
------------------------------------------------------------
------------------------------------------------------------
------------------------------------------------------------
------------------------------------------------------------
------------------------------------------------------------
------------------------------------------------------------
------------------------------------------------------------
------------------------------------------------------------
------------------------------------------------------------
------------------------------------------------------------
------------------------------------------------------------
------------------------------------------------------------
------------------------------------------------------------
------------------------------------------------------------
------------------------------------------------------------
------------------------------------------------------------
------------------------------------------------------------
------------------------------------------------------------
------------------------------------------------------------
------------------------------------------------------------
---------
>Nannengaella_plicatum_HMJAU_M10278_1
------------------------------------------------gcaattctctct
gaatctgcgaacggctccgcaaaccagttgtaaactatagcaagcaaa-ccctcg-----
----gtc-ttc---------g------------ggccgg----------------gggtt
ataa-ggataaccctggtaattctgaggctaatacttgatcgt-accaccta--------
---gccgg----------------ggcgttcg-----cgctccggtcgggggacgtgtgt
----tta-atc-gcag----------atgcgc-------------cgggaaaggatgcac
gttcagaccaccat-ccaaacggt----------a-gcagg-ggaaccgc----------
-----------------------gcaagcggggaagc-tgt-------------------
-gtccgg--------gtggctcttgctttgtgcttctgacctatcaactagatggcagtg
taacggacatgctatggttacaacgggtacagaggataagggttcgatcctggagagtgg
gcctgagagattgctcacacttctaaggaaggcagcaggcgcgcaacgttcccattgggc
aa-tgctcgagggcgttaggggacatatgaatgcctgtctaatga-tgggcaattcaaat
gggtttgttgtaaacaacctttcgagtaacaattagaggacaa-----------------
------------------------------------------------------------
------------------------------------------------------------
------------------------------------------------------------
------------------------------------------------------------
------------------------------------------------------------
------------------------------------------------------------
------------------------------------------------------------
------------------------------------------------------------
------------------------------------------------------------
------------------------------------------------------------
------------------------------------------------------------
------------------------------------------------------------
------------------------------------------------------------
------------------------------------------------------------
------------------------------------------------------------
------------------------------------------------------------
------------------------------------------------------------
------------------------------------------------------------
------------------------------------------------------------
------------------------------------------------------------
------------------------------------------------------------
------------------------------------------------------------
------------------------------------------------------------
------------------------------------------------------------
------------------------------------------------------------
------------------------------------------------------------
------------------------------------------------------------
------------------------------------------------------------
------------------------------------------------------------
------------------------------------------------------------
------------------------------------------------------------
------------------------------------------------------------
------------------------------------------------------------
------------------------------------------------------------
------------------------------------------------------------
------------------------------------------------------------
------------------------------------------------------------
------------------------------------------------------------
------------------------------------------------------------
------------------------------------------------------------
------------------------------------------------------------
------------------------------------------------------------
------------------------------------------------------------
------------------------------------------------------------
------------------------------------------------------------
------------------------------------------------------------
------------------------------------------------------------
------------------------------------------------------------
------------------------------------------------------------
------------------------------------------------------------
------------------------------------------------------------
------------------------------------------------------------
------------------------------------------------------------
------------------------------------------------------------
------------------------------------------------------------
------------------------------------------------------------
------------------------------------------------------------
------------------------------------------------------------
------------------------------------------------------------
------------------------------------------------------------
------------------------------------------------------------
------------------------------------------------------------
------------------------------------------------------------
------------------------------------------------------------
------------------------------------------------------------
------------------------------------------------------------
------------------------------------------------------------
------------------------------------------------------------
------------------------------------------------------------
------------------------------------------------------------
------------------------------------------------------------
------------------------------------------------------------
------------------------------------------------------------
------------------------------------------------------------
------------------------------------------------------------
------------------------------------------------------------
------------------------------------------------------------
------------------------------------------------------------
------------------------------------------------------------
------------------------------------------------------------
------------------------------------------------------------
------------------------------------------------------------
------------------------------------------------------------
------------------------------------------------------------
------------------------------------------------------------
------------------------------------------------------------
------------------------------------------------------------
------------------------------------------------------------
------------------------------------------------------------
------------------------------------------------------------
------------------------------------------------------------
------------------------------------------------------------
------------------------------------------------------------
------------------------------------------------------------
---------
>Nannengaella_plicatum_HMJAU_M10278_2
------------------------------------------------gcaattctctct
gaatctgcgaacggctccgcaaaccagttgtaaactatagcaagcaaa-ccctcg-----
----gtc-ttc---------g------------ggccgg----------------gggtt
ataa-ggataaccctggtaattctgaggctaatacttgatcgt-accaccta--------
---gccgg----------------ggcgttcg-----cgctccggtcgggggacgtgtgt
----tta-atc-gcag----------atgcgc-------------cgggaaaggatgcac
gttcagaccaccat-ccaaacggt----------a-gcagg-ggaaccgc----------
-----------------------gcaagcggggaagc-tgt-------------------
-gtccgg--------gtggctcttgctttgtgcttctgacctatcaactagatggcagtg
taacggacatgctatggttacaacgggtacagaggataagggttcgatcctggagagtgg
gcctgagagattgctcacacttctaaggaaggcagcaggcgcgcaacgttcccattgggc
aa-tgctcgagggcgttaggggacatatgaatgcctgtctaatga-tgggcaattcaaat
gggtttgttgtaaacaacctttcgagtaacaattagaggacaa-----------------
------------------------------------------------------------
------------------------------------------------------------
------------------------------------------------------------
------------------------------------------------------------
------------------------------------------------------------
------------------------------------------------------------
------------------------------------------------------------
------------------------------------------------------------
------------------------------------------------------------
------------------------------------------------------------
------------------------------------------------------------
------------------------------------------------------------
------------------------------------------------------------
------------------------------------------------------------
------------------------------------------------------------
------------------------------------------------------------
------------------------------------------------------------
------------------------------------------------------------
------------------------------------------------------------
------------------------------------------------------------
------------------------------------------------------------
------------------------------------------------------------
------------------------------------------------------------
------------------------------------------------------------
------------------------------------------------------------
------------------------------------------------------------
------------------------------------------------------------
------------------------------------------------------------
------------------------------------------------------------
------------------------------------------------------------
------------------------------------------------------------
------------------------------------------------------------
------------------------------------------------------------
------------------------------------------------------------
------------------------------------------------------------
------------------------------------------------------------
------------------------------------------------------------
------------------------------------------------------------
------------------------------------------------------------
------------------------------------------------------------
------------------------------------------------------------
------------------------------------------------------------
------------------------------------------------------------
------------------------------------------------------------
------------------------------------------------------------
------------------------------------------------------------
------------------------------------------------------------
------------------------------------------------------------
------------------------------------------------------------
------------------------------------------------------------
------------------------------------------------------------
------------------------------------------------------------
------------------------------------------------------------
------------------------------------------------------------
------------------------------------------------------------
------------------------------------------------------------
------------------------------------------------------------
------------------------------------------------------------
------------------------------------------------------------
------------------------------------------------------------
------------------------------------------------------------
------------------------------------------------------------
------------------------------------------------------------
------------------------------------------------------------
------------------------------------------------------------
------------------------------------------------------------
------------------------------------------------------------
------------------------------------------------------------
------------------------------------------------------------
------------------------------------------------------------
------------------------------------------------------------
------------------------------------------------------------
------------------------------------------------------------
------------------------------------------------------------
------------------------------------------------------------
------------------------------------------------------------
------------------------------------------------------------
------------------------------------------------------------
------------------------------------------------------------
------------------------------------------------------------
------------------------------------------------------------
------------------------------------------------------------
------------------------------------------------------------
------------------------------------------------------------
------------------------------------------------------------
------------------------------------------------------------
------------------------------------------------------------
------------------------------------------------------------
------------------------------------------------------------
------------------------------------------------------------
------------------------------------------------------------
------------------------------------------------------------
------------------------------------------------------------
------------------------------------------------------------
---------
>Nannengaella_herbaticum_HMJAU_M20342_1
-------------------------------------------------caattctctct
gaatctgcgaacggctccgcaaaccagttgtaaaccacagcaagcata-tcccca-----
----atc-ctc---------gt-----------ggttgg----------------gggtg
ataa-ggataaccctggtaattctgaggctaatactagaccgt-aaaatctg--------
---gccgacc--------------ggcaacgg-----ga----ggctggaggacgtgtgt
-----tt-ttc-gcag----------gagtgc-------------cgggaaaggatgcac
gttcagaccaccataataaacgtt----------c-gcagagggaactgc----------
-----------------------ttcggcagggaatcctgt-------------------
-gttcgg--------gtggctcttgctttgtgcttctgacctatcaactagatggcagtg
taacggacatgccatggttacaacgggtacagaggataagggttcgatcctggagagtgg
gcctgagagattgctcacacttctaaggaaggcagcaggcgcgcaacgttcccattgggc
aa-tgctcgagggcgttaggggacatatgaatgcctgtcttatga-tgggcaattcaaat
gggtttgttgtaaacaacctttcgagtaacaa----------------------------
------------------------------------------------------------
------------------------------------------------------------
------------------------------------------------------------
------------------------------------------------------------
------------------------------------------------------------
------------------------------------------------------------
------------------------------------------------------------
------------------------------------------------------------
------------------------------------------------------------
------------------------------------------------------------
------------------------------------------------------------
------------------------------------------------------------
------------------------------------------------------------
------------------------------------------------------------
------------------------------------------------------------
------------------------------------------------------------
------------------------------------------------------------
------------------------------------------------------------
------------------------------------------------------------
------------------------------------------------------------
------------------------------------------------------------
------------------------------------------------------------
------------------------------------------------------------
------------------------------------------------------------
------------------------------------------------------------
------------------------------------------------------------
------------------------------------------------------------
------------------------------------------------------------
------------------------------------------------------------
------------------------------------------------------------
------------------------------------------------------------
------------------------------------------------------------
------------------------------------------------------------
------------------------------------------------------------
------------------------------------------------------------
------------------------------------------------------------
------------------------------------------------------------
------------------------------------------------------------
------------------------------------------------------------
------------------------------------------------------------
------------------------------------------------------------
------------------------------------------------------------
------------------------------------------------------------
------------------------------------------------------------
------------------------------------------------------------
------------------------------------------------------------
------------------------------------------------------------
------------------------------------------------------------
------------------------------------------------------------
------------------------------------------------------------
------------------------------------------------------------
------------------------------------------------------------
------------------------------------------------------------
------------------------------------------------------------
------------------------------------------------------------
------------------------------------------------------------
------------------------------------------------------------
------------------------------------------------------------
------------------------------------------------------------
------------------------------------------------------------
------------------------------------------------------------
------------------------------------------------------------
------------------------------------------------------------
------------------------------------------------------------
------------------------------------------------------------
------------------------------------------------------------
------------------------------------------------------------
------------------------------------------------------------
------------------------------------------------------------
------------------------------------------------------------
------------------------------------------------------------
------------------------------------------------------------
------------------------------------------------------------
------------------------------------------------------------
------------------------------------------------------------
------------------------------------------------------------
------------------------------------------------------------
------------------------------------------------------------
------------------------------------------------------------
------------------------------------------------------------
------------------------------------------------------------
------------------------------------------------------------
------------------------------------------------------------
------------------------------------------------------------
------------------------------------------------------------
------------------------------------------------------------
------------------------------------------------------------
------------------------------------------------------------
------------------------------------------------------------
------------------------------------------------------------
------------------------------------------------------------
------------------------------------------------------------
------------------------------------------------------------
------------------------------------------------------------
---------
>Nannengaella_herbaticum_HMJAU_M20342_2
--------------------------------------tatgaggaa-gcaattctctct
gaatctgcgaacggctccgcaaaccagttgtaaaccacagcaagcata-tcccca-----
----atc-ctc---------gt-----------ggttgg----------------gggtg
ataa-ggataaccctggtaattctgaggctaatactagaccgt-aaaatctg--------
---gccgacc--------------ggcaacgg-----ga----ggctggaggacgtgtgt
-----tt-ttc-gcag----------gagtgc-------------cgggaaaggatgcac
gttcagaccaccataataaacgtt----------c-gcagagggaactgc----------
-----------------------ttcggcagggaatcctgt-------------------
-gttcgg--------gtggctcttgctttgtgcttctgacctatcaactagatggcagtg
taacggacatgccatggttacaacgggtacagaggataagggttcgatcctggagagtgg
gcctgagagattgctcacacttctaaggaaggcagcaggcgcgcaacgttcccattgggc
aa-tgctcgagggcgttaggggacatatgaatgcctgtcttatga-tgggcaattcaaat
gggtttgttgtaaacaacctttcgagtaa-------------------------------
------------------------------------------------------------
------------------------------------------------------------
------------------------------------------------------------
------------------------------------------------------------
------------------------------------------------------------
------------------------------------------------------------
------------------------------------------------------------
------------------------------------------------------------
------------------------------------------------------------
------------------------------------------------------------
------------------------------------------------------------
------------------------------------------------------------
------------------------------------------------------------
------------------------------------------------------------
------------------------------------------------------------
------------------------------------------------------------
------------------------------------------------------------
------------------------------------------------------------
------------------------------------------------------------
------------------------------------------------------------
------------------------------------------------------------
------------------------------------------------------------
------------------------------------------------------------
------------------------------------------------------------
------------------------------------------------------------
------------------------------------------------------------
------------------------------------------------------------
------------------------------------------------------------
------------------------------------------------------------
------------------------------------------------------------
------------------------------------------------------------
------------------------------------------------------------
------------------------------------------------------------
------------------------------------------------------------
------------------------------------------------------------
------------------------------------------------------------
------------------------------------------------------------
------------------------------------------------------------
------------------------------------------------------------
------------------------------------------------------------
------------------------------------------------------------
------------------------------------------------------------
------------------------------------------------------------
------------------------------------------------------------
------------------------------------------------------------
------------------------------------------------------------
------------------------------------------------------------
------------------------------------------------------------
------------------------------------------------------------
------------------------------------------------------------
------------------------------------------------------------
------------------------------------------------------------
------------------------------------------------------------
------------------------------------------------------------
------------------------------------------------------------
------------------------------------------------------------
------------------------------------------------------------
------------------------------------------------------------
------------------------------------------------------------
------------------------------------------------------------
------------------------------------------------------------
------------------------------------------------------------
------------------------------------------------------------
------------------------------------------------------------
------------------------------------------------------------
------------------------------------------------------------
------------------------------------------------------------
------------------------------------------------------------
------------------------------------------------------------
------------------------------------------------------------
------------------------------------------------------------
------------------------------------------------------------
------------------------------------------------------------
------------------------------------------------------------
------------------------------------------------------------
------------------------------------------------------------
------------------------------------------------------------
------------------------------------------------------------
------------------------------------------------------------
------------------------------------------------------------
------------------------------------------------------------
------------------------------------------------------------
------------------------------------------------------------
------------------------------------------------------------
------------------------------------------------------------
------------------------------------------------------------
------------------------------------------------------------
------------------------------------------------------------
------------------------------------------------------------
------------------------------------------------------------
------------------------------------------------------------
------------------------------------------------------------
------------------------------------------------------------
------------------------------------------------------------
---------
>Nannengaella_conglomeratum_HMJAU_M20366_2
------------------------------------------------gcaattctctcc
gaatctgcgaacggctccgcaaaccagttgtaaactacagcgagcataccctctg-----
----gct-ctc---------g------------ggctgg---------------ggggtt
ataa-ggataaccctggtaattctgaggctaatacttgaccgt-accgctcg--------
---gccgacc--------------ggcaacgg-----gg----agctggggtgcgtgtat
----tca-atc-gcag----------aagcgc-------------caggacaggatgcac
gtgcagaccaccat-ccaaacggt----------a-gtggggggtaaccc----------
-----------------------gcaag-ggggaatcctac-------------------
-gtccgg--------gtggctctcgctttgtgcttctgacctatcaactagatggcagtg
taagggacatgctatggttacaacgggtacagaggataagggttcgatcctggagagtgg
gcctgagagattgctcacacttctaaggaaggcagcaggcgcgcaacgttcccattgggc
aa-tgctcgagggcgttaggggacatatgaatgcctgccttttgg-tgggcaattcaaat
gggtttgttttaaacaacctttcgagtaaca-----------------------------
------------------------------------------------------------
------------------------------------------------------------
------------------------------------------------------------
------------------------------------------------------------
------------------------------------------------------------
------------------------------------------------------------
------------------------------------------------------------
------------------------------------------------------------
------------------------------------------------------------
------------------------------------------------------------
------------------------------------------------------------
------------------------------------------------------------
------------------------------------------------------------
------------------------------------------------------------
------------------------------------------------------------
------------------------------------------------------------
------------------------------------------------------------
------------------------------------------------------------
------------------------------------------------------------
------------------------------------------------------------
------------------------------------------------------------
------------------------------------------------------------
------------------------------------------------------------
------------------------------------------------------------
------------------------------------------------------------
------------------------------------------------------------
------------------------------------------------------------
------------------------------------------------------------
------------------------------------------------------------
------------------------------------------------------------
------------------------------------------------------------
------------------------------------------------------------
------------------------------------------------------------
------------------------------------------------------------
------------------------------------------------------------
------------------------------------------------------------
------------------------------------------------------------
------------------------------------------------------------
------------------------------------------------------------
------------------------------------------------------------
------------------------------------------------------------
------------------------------------------------------------
------------------------------------------------------------
------------------------------------------------------------
------------------------------------------------------------
------------------------------------------------------------
------------------------------------------------------------
------------------------------------------------------------
------------------------------------------------------------
------------------------------------------------------------
------------------------------------------------------------
------------------------------------------------------------
------------------------------------------------------------
------------------------------------------------------------
------------------------------------------------------------
------------------------------------------------------------
------------------------------------------------------------
------------------------------------------------------------
------------------------------------------------------------
------------------------------------------------------------
------------------------------------------------------------
------------------------------------------------------------
------------------------------------------------------------
------------------------------------------------------------
------------------------------------------------------------
------------------------------------------------------------
------------------------------------------------------------
------------------------------------------------------------
------------------------------------------------------------
------------------------------------------------------------
------------------------------------------------------------
------------------------------------------------------------
------------------------------------------------------------
------------------------------------------------------------
------------------------------------------------------------
------------------------------------------------------------
------------------------------------------------------------
------------------------------------------------------------
------------------------------------------------------------
------------------------------------------------------------
------------------------------------------------------------
------------------------------------------------------------
------------------------------------------------------------
------------------------------------------------------------
------------------------------------------------------------
------------------------------------------------------------
------------------------------------------------------------
------------------------------------------------------------
------------------------------------------------------------
------------------------------------------------------------
------------------------------------------------------------
------------------------------------------------------------
------------------------------------------------------------
------------------------------------------------------------
---------
>Nannengaella_conglomeratum_HMJAU_M20366_1
------------------------------------------------gcaattctctcc
gaatctgcgaacggctccgcaaaccagttgtaaactacagcgagcataccctctg-----
----gct-ctc---------g------------ggctgg---------------ggggtt
ataa-ggataaccctggtaattctgaggctaatacttgaccgt-accgctcg--------
---gccgacc--------------ggcaacgg-----gg----agctggggtgcgtgtat
----tca-atc-gcag----------aagcgc-------------caggacaggatgcac
gtgcagaccaccat-ccaaacggt----------a-gtggggggtaaccc----------
-----------------------gcaag-ggggaatcctac-------------------
-gtccgg--------gtggctctcgctttgtgcttctgacctatcaactagatggcagtg
taagggacatgctatggttacaacgggtacagaggataagggttcgatcctggagagtgg
gcctgagagattgctcacacttctaaggaaggcagcaggcgcgcaacgttcccattgggc
aa-tgctcgagggcgttaggggacatatgaatgcctgccttttgg-tgggcaattcaaat
gggtttgttttaaacaacctttcgagtaaca-----------------------------
------------------------------------------------------------
------------------------------------------------------------
------------------------------------------------------------
------------------------------------------------------------
------------------------------------------------------------
------------------------------------------------------------
------------------------------------------------------------
------------------------------------------------------------
------------------------------------------------------------
------------------------------------------------------------
------------------------------------------------------------
------------------------------------------------------------
------------------------------------------------------------
------------------------------------------------------------
------------------------------------------------------------
------------------------------------------------------------
------------------------------------------------------------
------------------------------------------------------------
------------------------------------------------------------
------------------------------------------------------------
------------------------------------------------------------
------------------------------------------------------------
------------------------------------------------------------
------------------------------------------------------------
------------------------------------------------------------
------------------------------------------------------------
------------------------------------------------------------
------------------------------------------------------------
------------------------------------------------------------
------------------------------------------------------------
------------------------------------------------------------
------------------------------------------------------------
------------------------------------------------------------
------------------------------------------------------------
------------------------------------------------------------
------------------------------------------------------------
------------------------------------------------------------
------------------------------------------------------------
------------------------------------------------------------
------------------------------------------------------------
------------------------------------------------------------
------------------------------------------------------------
------------------------------------------------------------
------------------------------------------------------------
------------------------------------------------------------
------------------------------------------------------------
------------------------------------------------------------
------------------------------------------------------------
------------------------------------------------------------
------------------------------------------------------------
------------------------------------------------------------
------------------------------------------------------------
------------------------------------------------------------
------------------------------------------------------------
------------------------------------------------------------
------------------------------------------------------------
------------------------------------------------------------
------------------------------------------------------------
------------------------------------------------------------
------------------------------------------------------------
------------------------------------------------------------
------------------------------------------------------------
------------------------------------------------------------
------------------------------------------------------------
------------------------------------------------------------
------------------------------------------------------------
------------------------------------------------------------
------------------------------------------------------------
------------------------------------------------------------
------------------------------------------------------------
------------------------------------------------------------
------------------------------------------------------------
------------------------------------------------------------
------------------------------------------------------------
------------------------------------------------------------
------------------------------------------------------------
------------------------------------------------------------
------------------------------------------------------------
------------------------------------------------------------
------------------------------------------------------------
------------------------------------------------------------
------------------------------------------------------------
------------------------------------------------------------
------------------------------------------------------------
------------------------------------------------------------
------------------------------------------------------------
------------------------------------------------------------
------------------------------------------------------------
------------------------------------------------------------
------------------------------------------------------------
------------------------------------------------------------
------------------------------------------------------------
------------------------------------------------------------
------------------------------------------------------------
---------
>Nannengaella_contexta_MA_Fungi_68752
---------------------------------------------------attctctct
gaatctgcgaacggctccgcaaaccagttgtaaactatagcgagcata-cccctg-----
----gcc-ctc---------g------------ggctgg----------------gggta
acaa-ggataaccctggtaattctgaggctaatactcgaccgt-acaatctg--------
---gtcgacc--------------ggtaacgg-----ga----ggctggaggacgtgttt
----tta-atc-gcag----------atgcgc-------------cgggaaaggaaacac
gttcagaccgccat-acaaacggt----------a-gcaggccgaaccgtcccctc----
-----------------------gggggcagggaagcttgc-------------------
-gtccgg--------gcggctctcgcaatgtgcttctgacctatcaactagatggcagcg
taaggggcatgctatggttacaacgggtacagaggataagggttcgatcctggagagtgg
gcctgagagattgctcacacttctaaggaaggcagcaggcgcgcaacgttcccattgggc
aa-tgcccgagggcgttaggggacatatgaatgcctgtcttatga-tgggcaattcaaat
gggttcgttctaaacagccct---------------------------------------
------------------------------------------------------------
------------------------------------------------------------
------------------------------------------------------------
------------------------------------------------------------
------------------------------------------------------------
------------------------------------------------------------
------------------------------------------------------------
------------------------------------------------------------
------------------------------------------------------------
------------------------------------------------------------
------------------------------------------------------------
------------------------------------------------------------
------------------------------------------------------------
------------------------------------------------------------
------------------------------------------------------------
------------------------------------------------------------
------------------------------------------------------------
------------------------------------------------------------
------------------------------------------------------------
------------------------------------------------------------
------------------------------------------------------------
------------------------------------------------------------
------------------------------------------------------------
------------------------------------------------------------
------------------------------------------------------------
------------------------------------------------------------
------------------------------------------------------------
------------------------------------------------------------
------------------------------------------------------------
------------------------------------------------------------
------------------------------------------------------------
------------------------------------------------------------
------------------------------------------------------------
------------------------------------------------------------
------------------------------------------------------------
------------------------------------------------------------
------------------------------------------------------------
------------------------------------------------------------
------------------------------------------------------------
------------------------------------------------------------
------------------------------------------------------------
------------------------------------------------------------
------------------------------------------------------------
------------------------------------------------------------
------------------------------------------------------------
------------------------------------------------------------
------------------------------------------------------------
------------------------------------------------------------
------------------------------------------------------------
------------------------------------------------------------
------------------------------------------------------------
------------------------------------------------------------
------------------------------------------------------------
------------------------------------------------------------
------------------------------------------------------------
------------------------------------------------------------
------------------------------------------------------------
------------------------------------------------------------
------------------------------------------------------------
------------------------------------------------------------
------------------------------------------------------------
------------------------------------------------------------
------------------------------------------------------------
------------------------------------------------------------
------------------------------------------------------------
------------------------------------------------------------
------------------------------------------------------------
------------------------------------------------------------
------------------------------------------------------------
------------------------------------------------------------
------------------------------------------------------------
------------------------------------------------------------
------------------------------------------------------------
------------------------------------------------------------
------------------------------------------------------------
------------------------------------------------------------
------------------------------------------------------------
------------------------------------------------------------
------------------------------------------------------------
------------------------------------------------------------
------------------------------------------------------------
------------------------------------------------------------
------------------------------------------------------------
------------------------------------------------------------
------------------------------------------------------------
------------------------------------------------------------
------------------------------------------------------------
------------------------------------------------------------
------------------------------------------------------------
------------------------------------------------------------
------------------------------------------------------------
------------------------------------------------------------
------------------------------------------------------------
------------------------------------------------------------
---------
>Nannengaella_contexta_MA_Fungi_73321
atgcttctcctaaagactaagccatgcatgccttcgaataagaagaa-gcaattctctct
gaatctgcgaacggctccgcaaaccagttgtaaactatagcgagcata-ctcctg-----
----gcc-ctc---------g------------ggtcgg----------------gggta
acaa-ggataaccctggtaattctgaggctaatactcgaccgt-acaatccg--------
---gccgacc--------------accaaagg-----ca----ggctggaggacgtgttt
----tta-atc-gcag----------atgcgc-------------cgggaaaggaaacac
gttcagaccgtcatacaaaacggt----------a-tcgggccgaaccgtctccctcg--
-----------------------gggggcggggaagctcgt-------------------
-gtccgg--------gcggctctcgcaatgtgcttctgacctatcaactagatggcagcg
taaggggcatgctatggttacaacgggtacagaggataagggttcgatcctggagagtgg
gcctgagagattgctcacacttctaaggaaggcagcaggcgcgcaacgttcccattgggc
aa-tgcccgagggcgttaggggacatatgaatgcctgtcttatga-tgggcaattcaaat
gggttcgttctaaacaaccct---------------------------------------
------------------------------------------------------------
------------------------------------------------------------
------------------------------------------------------------
------------------------------------------------------------
------------------------------------------------------------
------------------------------------------------------------
------------------------------------------------------------
------------------------------------------------------------
------------------------------------------------------------
------------------------------------------------------------
------------------------------------------------------------
------------------------------------------------------------
------------------------------------------------------------
------------------------------------------------------------
------------------------------------------------------------
------------------------------------------------------------
------------------------------------------------------------
------------------------------------------------------------
------------------------------------------------------------
------------------------------------------------------------
------------------------------------------------------------
------------------------------------------------------------
------------------------------------------------------------
------------------------------------------------------------
------------------------------------------------------------
------------------------------------------------------------
------------------------------------------------------------
------------------------------------------------------------
------------------------------------------------------------
------------------------------------------------------------
------------------------------------------------------------
------------------------------------------------------------
------------------------------------------------------------
------------------------------------------------------------
------------------------------------------------------------
------------------------------------------------------------
------------------------------------------------------------
------------------------------------------------------------
------------------------------------------------------------
------------------------------------------------------------
------------------------------------------------------------
------------------------------------------------------------
------------------------------------------------------------
------------------------------------------------------------
------------------------------------------------------------
------------------------------------------------------------
------------------------------------------------------------
------------------------------------------------------------
------------------------------------------------------------
------------------------------------------------------------
------------------------------------------------------------
------------------------------------------------------------
------------------------------------------------------------
------------------------------------------------------------
------------------------------------------------------------
------------------------------------------------------------
------------------------------------------------------------
------------------------------------------------------------
------------------------------------------------------------
------------------------------------------------------------
------------------------------------------------------------
------------------------------------------------------------
------------------------------------------------------------
------------------------------------------------------------
------------------------------------------------------------
------------------------------------------------------------
------------------------------------------------------------
------------------------------------------------------------
------------------------------------------------------------
------------------------------------------------------------
------------------------------------------------------------
------------------------------------------------------------
------------------------------------------------------------
------------------------------------------------------------
------------------------------------------------------------
------------------------------------------------------------
------------------------------------------------------------
------------------------------------------------------------
------------------------------------------------------------
------------------------------------------------------------
------------------------------------------------------------
------------------------------------------------------------
------------------------------------------------------------
------------------------------------------------------------
------------------------------------------------------------
------------------------------------------------------------
------------------------------------------------------------
------------------------------------------------------------
------------------------------------------------------------
------------------------------------------------------------
------------------------------------------------------------
------------------------------------------------------------
------------------------------------------------------------
------------------------------------------------------------
---------
>Nannengaella_alpina_Sc29903
-----------------------------------------------------tctctct
gaatctgcgaacggctccgcaaaccagttgtaaactattgctagcatg-ctcgtt-----
----acc-ttc---------g------------ggtggc----------------gggcg
ataa-ggataaccctggtaattctgaggctaatactcgaccgt-acaactcg--------
---ctggacc-------------gggcaactg-----gg---aaggcgggggacgtgctt
----tta-atc-gcag---------aagatgc-------------cgggaaaggatgcac
gttcagaccaccat-acaaacggt----------a-ttggtgaagcccgcaa--------
-----------------------------gggtctaatcat-------------------
-gtccgg--------gtggctctagcattgtgcttctgacctatcaactagatggcagtg
taagggacatgccatggttacaacgggtacagaggataagggttcgatcctggagagtgg
gcctgagagatt------------------------------------------------
------------------------------------------------------------
------------------------------------------------------------
------------------------------------------------------------
------------------------------------------------------------
------------------------------------------------------------
------------------------------------------------------------
------------------------------------------------------------
------------------------------------------------------------
------------------------------------------------------------
------------------------------------------------------------
------------------------------------------------------------
------------------------------------------------------------
------------------------------------------------------------
------------------------------------------------------------
------------------------------------------------------------
------------------------------------------------------------
------------------------------------------------------------
------------------------------------------------------------
------------------------------------------------------------
------------------------------------------------------------
------------------------------------------------------------
------------------------------------------------------------
------------------------------------------------------------
------------------------------------------------------------
------------------------------------------------------------
------------------------------------------------------------
------------------------------------------------------------
------------------------------------------------------------
------------------------------------------------------------
------------------------------------------------------------
------------------------------------------------------------
------------------------------------------------------------
------------------------------------------------------------
------------------------------------------------------------
------------------------------------------------------------
------------------------------------------------------------
------------------------------------------------------------
------------------------------------------------------------
------------------------------------------------------------
------------------------------------------------------------
------------------------------------------------------------
------------------------------------------------------------
------------------------------------------------------------
------------------------------------------------------------
------------------------------------------------------------
------------------------------------------------------------
------------------------------------------------------------
------------------------------------------------------------
------------------------------------------------------------
------------------------------------------------------------
------------------------------------------------------------
------------------------------------------------------------
------------------------------------------------------------
------------------------------------------------------------
------------------------------------------------------------
------------------------------------------------------------
------------------------------------------------------------
------------------------------------------------------------
------------------------------------------------------------
------------------------------------------------------------
------------------------------------------------------------
------------------------------------------------------------
------------------------------------------------------------
------------------------------------------------------------
------------------------------------------------------------
------------------------------------------------------------
------------------------------------------------------------
------------------------------------------------------------
------------------------------------------------------------
------------------------------------------------------------
------------------------------------------------------------
------------------------------------------------------------
------------------------------------------------------------
------------------------------------------------------------
------------------------------------------------------------
------------------------------------------------------------
------------------------------------------------------------
------------------------------------------------------------
------------------------------------------------------------
------------------------------------------------------------
------------------------------------------------------------
------------------------------------------------------------
------------------------------------------------------------
------------------------------------------------------------
------------------------------------------------------------
------------------------------------------------------------
------------------------------------------------------------
------------------------------------------------------------
------------------------------------------------------------
------------------------------------------------------------
------------------------------------------------------------
------------------------------------------------------------
------------------------------------------------------------
------------------------------------------------------------
------------------------------------------------------------
------------------------------------------------------------
---------
>Nannengaella_alpina_Sc29908
atgcttctcctaaagactaagccatgcatgccttcgaataagaggaa-gcaattctctct
gaatctgcgaacggctccgcaaaccagttgtaaactattgctagcatg-ctcgtt-----
----acc-ttc---------g------------ggtggc----------------gggcg
ataa-ggataaccctggtaattctgaggctaatactcgaccgt-acaactcg--------
---ctggacc-------------gggcaactg-----gg---aaggcgggggacgtgctt
----tta-atc-gcag---------aagatgc-------------cgggaaaggatgcac
gttcagaccaccat-acaaacggt----------a-ttggtgaagcccgcaa--------
-----------------------------gggtctaatcat-------------------
-gtccgg--------gtggctctagcattgtgcttctgacctatcaactagatggcagtg
taagggacatgccatggttacaacgggtacagaggataagggttcgatcctggagagtgg
gcctgagagattgctcatacttctaaggaaggcagcaggcgcgcaacgttcccattgggc
aa-tgcccgagggcgttaggggacatatgaatgcctgtcaattga-tgggcaattcaaat
gg----------------------------------------------------------
------------------------------------------------------------
------------------------------------------------------------
------------------------------------------------------------
------------------------------------------------------------
------------------------------------------------------------
------------------------------------------------------------
------------------------------------------------------------
------------------------------------------------------------
------------------------------------------------------------
------------------------------------------------------------
------------------------------------------------------------
------------------------------------------------------------
------------------------------------------------------------
------------------------------------------------------------
------------------------------------------------------------
------------------------------------------------------------
------------------------------------------------------------
------------------------------------------------------------
------------------------------------------------------------
------------------------------------------------------------
------------------------------------------------------------
------------------------------------------------------------
------------------------------------------------------------
------------------------------------------------------------
------------------------------------------------------------
------------------------------------------------------------
------------------------------------------------------------
------------------------------------------------------------
------------------------------------------------------------
------------------------------------------------------------
------------------------------------------------------------
------------------------------------------------------------
------------------------------------------------------------
------------------------------------------------------------
------------------------------------------------------------
------------------------------------------------------------
------------------------------------------------------------
------------------------------------------------------------
------------------------------------------------------------
------------------------------------------------------------
------------------------------------------------------------
------------------------------------------------------------
------------------------------------------------------------
------------------------------------------------------------
------------------------------------------------------------
------------------------------------------------------------
------------------------------------------------------------
------------------------------------------------------------
------------------------------------------------------------
------------------------------------------------------------
------------------------------------------------------------
------------------------------------------------------------
------------------------------------------------------------
------------------------------------------------------------
------------------------------------------------------------
------------------------------------------------------------
------------------------------------------------------------
------------------------------------------------------------
------------------------------------------------------------
------------------------------------------------------------
------------------------------------------------------------
------------------------------------------------------------
------------------------------------------------------------
------------------------------------------------------------
------------------------------------------------------------
------------------------------------------------------------
------------------------------------------------------------
------------------------------------------------------------
------------------------------------------------------------
------------------------------------------------------------
------------------------------------------------------------
------------------------------------------------------------
------------------------------------------------------------
------------------------------------------------------------
------------------------------------------------------------
------------------------------------------------------------
------------------------------------------------------------
------------------------------------------------------------
------------------------------------------------------------
------------------------------------------------------------
------------------------------------------------------------
------------------------------------------------------------
------------------------------------------------------------
------------------------------------------------------------
------------------------------------------------------------
------------------------------------------------------------
------------------------------------------------------------
------------------------------------------------------------
------------------------------------------------------------
------------------------------------------------------------
------------------------------------------------------------
------------------------------------------------------------
------------------------------------------------------------
------------------------------------------------------------
---------
>Nannengaella_alpina_Sc29955
atgcttctcctaaagactaagccatgcatgccttcgaataagaggaa-gcaattctctct
gaatctgcgaacggctccgcaaaccagttgtaaactattgctagcatg-ctcgtt-----
----acc-ttc---------g------------ggtggc----------------gggcg
ataa-ggataaccctggtaattctgaggctaatactcgaccgt-acaactcg--------
---ctggacc-------------gggcaactg-----gg---aaggcgggggacgtgctt
----tta-atc-gcag---------aagatgc-------------cgggaaaggatgcac
gttcagaccaccat-acaaacggt----------a-ttggtgaagcccgcaa--------
-----------------------------gggtctaatcat-------------------
-gtccgg--------gtggctctagcattgtgcttctgacctatcaactagatggcagtg
taagggacatgccatggttacaacgggtacagaggataagggttcgatcctggagagtgg
gcctgagagattgctcatacttctaaggaaggcagcaggcgcgcaacgttcccattgggc
aa-tgcccgagggcgttaggggacatatgaatgcctgtcaattga-tgggcaattcaaat
gg----------------------------------------------------------
------------------------------------------------------------
------------------------------------------------------------
------------------------------------------------------------
------------------------------------------------------------
------------------------------------------------------------
------------------------------------------------------------
------------------------------------------------------------
------------------------------------------------------------
------------------------------------------------------------
------------------------------------------------------------
------------------------------------------------------------
------------------------------------------------------------
------------------------------------------------------------
------------------------------------------------------------
------------------------------------------------------------
------------------------------------------------------------
------------------------------------------------------------
------------------------------------------------------------
------------------------------------------------------------
------------------------------------------------------------
------------------------------------------------------------
------------------------------------------------------------
------------------------------------------------------------
------------------------------------------------------------
------------------------------------------------------------
------------------------------------------------------------
------------------------------------------------------------
------------------------------------------------------------
------------------------------------------------------------
------------------------------------------------------------
------------------------------------------------------------
------------------------------------------------------------
------------------------------------------------------------
------------------------------------------------------------
------------------------------------------------------------
------------------------------------------------------------
------------------------------------------------------------
------------------------------------------------------------
------------------------------------------------------------
------------------------------------------------------------
------------------------------------------------------------
------------------------------------------------------------
------------------------------------------------------------
------------------------------------------------------------
------------------------------------------------------------
------------------------------------------------------------
------------------------------------------------------------
------------------------------------------------------------
------------------------------------------------------------
------------------------------------------------------------
------------------------------------------------------------
------------------------------------------------------------
------------------------------------------------------------
------------------------------------------------------------
------------------------------------------------------------
------------------------------------------------------------
------------------------------------------------------------
------------------------------------------------------------
------------------------------------------------------------
------------------------------------------------------------
------------------------------------------------------------
------------------------------------------------------------
------------------------------------------------------------
------------------------------------------------------------
------------------------------------------------------------
------------------------------------------------------------
------------------------------------------------------------
------------------------------------------------------------
------------------------------------------------------------
------------------------------------------------------------
------------------------------------------------------------
------------------------------------------------------------
------------------------------------------------------------
------------------------------------------------------------
------------------------------------------------------------
------------------------------------------------------------
------------------------------------------------------------
------------------------------------------------------------
------------------------------------------------------------
------------------------------------------------------------
------------------------------------------------------------
------------------------------------------------------------
------------------------------------------------------------
------------------------------------------------------------
------------------------------------------------------------
------------------------------------------------------------
------------------------------------------------------------
------------------------------------------------------------
------------------------------------------------------------
------------------------------------------------------------
------------------------------------------------------------
------------------------------------------------------------
------------------------------------------------------------
------------------------------------------------------------
---------
>Nannengaella_globulifera_MA_Fungi_51647
atgcttctcctaaagactaagccatgcatgtcttcgtatacgaggaa-gcaattctctct
gaatctgcgaacggctccgcaaaccagttgtaaacaaaggcaagggtg-ccccga-----
----acc-ttc---------g------------ggcgag----------------gggcg
atac-ggataaccctggtaattctgaggctaatacgagagcgt-gaaacctg--------
---gacgacc-------------gggaaactg-----ga---aggctgggggacgtgtga
--t-cca-aa--aagcagt----agggaaagc-------------cgggggaggatgcat
gttcataccaccataacgaacggt----------g-cttgttggaaccgaaaggg-----
-----------------------aaaggcgggc---------------------------
-ttccgg--------gtgggtcttgcaatgtgcttctgacctatcaactagatggcagca
taagggacatgccatggttacaacgggtacagaggataagggttcgatcctggagagtgg
gcctgagagattgctcatacttctaaggaaggcagcaggcgcgcaacgttcccattgggc
aa-agcccgagggcgttaggggacatatgaatgcctgccaatagg-tgggcaattcaaat
gggactgttctaaacagccta---------------------------------------
------------------------------------------------------------
------------------------------------------------------------
------------------------------------------------------------
------------------------------------------------------------
------------------------------------------------------------
------------------------------------------------------------
------------------------------------------------------------
------------------------------------------------------------
------------------------------------------------------------
------------------------------------------------------------
------------------------------------------------------------
------------------------------------------------------------
------------------------------------------------------------
------------------------------------------------------------
------------------------------------------------------------
------------------------------------------------------------
------------------------------------------------------------
------------------------------------------------------------
------------------------------------------------------------
------------------------------------------------------------
------------------------------------------------------------
------------------------------------------------------------
------------------------------------------------------------
------------------------------------------------------------
------------------------------------------------------------
------------------------------------------------------------
------------------------------------------------------------
------------------------------------------------------------
------------------------------------------------------------
------------------------------------------------------------
------------------------------------------------------------
------------------------------------------------------------
------------------------------------------------------------
------------------------------------------------------------
------------------------------------------------------------
------------------------------------------------------------
------------------------------------------------------------
------------------------------------------------------------
------------------------------------------------------------
------------------------------------------------------------
------------------------------------------------------------
------------------------------------------------------------
------------------------------------------------------------
------------------------------------------------------------
------------------------------------------------------------
------------------------------------------------------------
------------------------------------------------------------
------------------------------------------------------------
------------------------------------------------------------
------------------------------------------------------------
------------------------------------------------------------
------------------------------------------------------------
------------------------------------------------------------
------------------------------------------------------------
------------------------------------------------------------
------------------------------------------------------------
------------------------------------------------------------
------------------------------------------------------------
------------------------------------------------------------
------------------------------------------------------------
------------------------------------------------------------
------------------------------------------------------------
------------------------------------------------------------
------------------------------------------------------------
------------------------------------------------------------
------------------------------------------------------------
------------------------------------------------------------
------------------------------------------------------------
------------------------------------------------------------
------------------------------------------------------------
------------------------------------------------------------
------------------------------------------------------------
------------------------------------------------------------
------------------------------------------------------------
------------------------------------------------------------
------------------------------------------------------------
------------------------------------------------------------
------------------------------------------------------------
------------------------------------------------------------
------------------------------------------------------------
------------------------------------------------------------
------------------------------------------------------------
------------------------------------------------------------
------------------------------------------------------------
------------------------------------------------------------
------------------------------------------------------------
------------------------------------------------------------
------------------------------------------------------------
------------------------------------------------------------
------------------------------------------------------------
------------------------------------------------------------
------------------------------------------------------------
------------------------------------------------------------
------------------------------------------------------------
---------
>Nannengaella_globulifera_MA_Fungi_51647
atgcttctcctaaagactaagccatgcatgtcttcgtatacgaggaa-gcaattctctct
gaatctgcgaacggctccgcaaaccagttgtaaacaaaggcaagggtg-ccccga-----
----acc-ttc---------g------------ggcgag----------------gggcg
atac-ggataaccctggtaattctgaggctaatacgagagcgt-gaaacctg--------
---gacgacc-------------gggaaactg-----ga---aggctgggggacgtgtga
--t-cca-aa--aagcagt----agggaaagc-------------cgggggaggatgcat
gttcataccaccataacgaacggt----------g-cttgttggaaccgaaaggg-----
-----------------------aaaggcgggc---------------------------
-ttccgg--------gtgggtcttgcaatgtgcttctgacctatcaactagatggcagca
taagggacatgccatggttacaacgggtacagaggataagggttcgatcctggagagtgg
gcctgagagattgctcatacttctaaggaaggcagcaggcgcgcaacgttcccattgggc
aa-agcccgagggcgttaggggacatatgaatgcctgccaatagg-tgggcaattcaaat
gggactgttctaaacagccta---------------------------------------
------------------------------------------------------------
------------------------------------------------------------
------------------------------------------------------------
------------------------------------------------------------
------------------------------------------------------------
------------------------------------------------------------
------------------------------------------------------------
------------------------------------------------------------
------------------------------------------------------------
------------------------------------------------------------
------------------------------------------------------------
------------------------------------------------------------
------------------------------------------------------------
------------------------------------------------------------
------------------------------------------------------------
------------------------------------------------------------
------------------------------------------------------------
------------------------------------------------------------
------------------------------------------------------------
------------------------------------------------------------
------------------------------------------------------------
------------------------------------------------------------
------------------------------------------------------------
------------------------------------------------------------
------------------------------------------------------------
------------------------------------------------------------
------------------------------------------------------------
------------------------------------------------------------
------------------------------------------------------------
------------------------------------------------------------
------------------------------------------------------------
------------------------------------------------------------
------------------------------------------------------------
------------------------------------------------------------
------------------------------------------------------------
------------------------------------------------------------
------------------------------------------------------------
------------------------------------------------------------
------------------------------------------------------------
------------------------------------------------------------
------------------------------------------------------------
------------------------------------------------------------
------------------------------------------------------------
------------------------------------------------------------
------------------------------------------------------------
------------------------------------------------------------
------------------------------------------------------------
------------------------------------------------------------
------------------------------------------------------------
------------------------------------------------------------
------------------------------------------------------------
------------------------------------------------------------
------------------------------------------------------------
------------------------------------------------------------
------------------------------------------------------------
------------------------------------------------------------
------------------------------------------------------------
------------------------------------------------------------
------------------------------------------------------------
------------------------------------------------------------
------------------------------------------------------------
------------------------------------------------------------
------------------------------------------------------------
------------------------------------------------------------
------------------------------------------------------------
------------------------------------------------------------
------------------------------------------------------------
------------------------------------------------------------
------------------------------------------------------------
------------------------------------------------------------
------------------------------------------------------------
------------------------------------------------------------
------------------------------------------------------------
------------------------------------------------------------
------------------------------------------------------------
------------------------------------------------------------
------------------------------------------------------------
------------------------------------------------------------
------------------------------------------------------------
------------------------------------------------------------
------------------------------------------------------------
------------------------------------------------------------
------------------------------------------------------------
------------------------------------------------------------
------------------------------------------------------------
------------------------------------------------------------
------------------------------------------------------------
------------------------------------------------------------
------------------------------------------------------------
------------------------------------------------------------
------------------------------------------------------------
------------------------------------------------------------
------------------------------------------------------------
------------------------------------------------------------
---------
>Nannengaella_globulifera_MA_Fungi_46711
atgcttctcctaaagactaagccatgcatgtgtccgaataagaggta-gcaattctctct
gaatctgcgaacggctccgcaaaccagttgtaaacatcggcaagtacg-tctgga-----
----tcc-ccc-------tgg------------ggtgaa----------------ggata
atatgggataaccctggtaattctgaggctaatacgagaatgt-gcaactcg--------
---accgacc-------------gggcaactg-----gg---aagttggggagtgtgtga
--t-cta-ata-gcag-------cttaaacgc-------------caggaaaggacgcac
gctctaaccgccataacaaacggt----------a-gctct--gatccgcaagg------
-------------------------tgatgggt---------------------------
-gtccgg--------gtggttcttgcaatgtgcttctgacctatcaactagatggcagcg
taacggacatgccatggttacaacgggtacagaggataagggttcgatcctggagagtgg
gcctgagagattgctcatacttctaaggaaggcagcaggcgcgcaacgttcccagtggac
at-cgtccgagggcgttaggggacatatgaatgcctgccaatagg-tgggcaattcaaat
gggactgttgtaaacagccta---------------------------------------
------------------------------------------------------------
------------------------------------------------------------
------------------------------------------------------------
------------------------------------------------------------
------------------------------------------------------------
------------------------------------------------------------
------------------------------------------------------------
------------------------------------------------------------
------------------------------------------------------------
------------------------------------------------------------
------------------------------------------------------------
------------------------------------------------------------
------------------------------------------------------------
------------------------------------------------------------
------------------------------------------------------------
------------------------------------------------------------
------------------------------------------------------------
------------------------------------------------------------
------------------------------------------------------------
------------------------------------------------------------
------------------------------------------------------------
------------------------------------------------------------
------------------------------------------------------------
------------------------------------------------------------
------------------------------------------------------------
------------------------------------------------------------
------------------------------------------------------------
------------------------------------------------------------
------------------------------------------------------------
------------------------------------------------------------
------------------------------------------------------------
------------------------------------------------------------
------------------------------------------------------------
------------------------------------------------------------
------------------------------------------------------------
------------------------------------------------------------
------------------------------------------------------------
------------------------------------------------------------
------------------------------------------------------------
------------------------------------------------------------
------------------------------------------------------------
------------------------------------------------------------
------------------------------------------------------------
------------------------------------------------------------
------------------------------------------------------------
------------------------------------------------------------
------------------------------------------------------------
------------------------------------------------------------
------------------------------------------------------------
------------------------------------------------------------
------------------------------------------------------------
------------------------------------------------------------
------------------------------------------------------------
------------------------------------------------------------
------------------------------------------------------------
------------------------------------------------------------
------------------------------------------------------------
------------------------------------------------------------
------------------------------------------------------------
------------------------------------------------------------
------------------------------------------------------------
------------------------------------------------------------
------------------------------------------------------------
------------------------------------------------------------
------------------------------------------------------------
------------------------------------------------------------
------------------------------------------------------------
------------------------------------------------------------
------------------------------------------------------------
------------------------------------------------------------
------------------------------------------------------------
------------------------------------------------------------
------------------------------------------------------------
------------------------------------------------------------
------------------------------------------------------------
------------------------------------------------------------
------------------------------------------------------------
------------------------------------------------------------
------------------------------------------------------------
------------------------------------------------------------
------------------------------------------------------------
------------------------------------------------------------
------------------------------------------------------------
------------------------------------------------------------
------------------------------------------------------------
------------------------------------------------------------
------------------------------------------------------------
------------------------------------------------------------
------------------------------------------------------------
------------------------------------------------------------
------------------------------------------------------------
------------------------------------------------------------
------------------------------------------------------------
------------------------------------------------------------
---------
>Nannengaella_globulifera_MA_Fungi_46711
atgcttctcctaaagactaagccatgcatgtgtccgaataagaggta-gcaattctctct
gaatctgcgaacggctccgcaaaccagttgtaaacatcggcaagtacg-tctgga-----
----tcc-ccc-------tgg------------ggtgaa----------------ggata
atatgggataaccctggtaattctgaggctaatacgagaatgt-gcaactcg--------
---accgacc-------------gggcaactg-----gg---aagttggggagtgtgtga
--t-cta-ata-gcag-------cttaaacgc-------------caggaaaggacgcac
gctctaaccgccataacaaacggt----------a-gctct--gatccgcaagg------
-------------------------tgatgggt---------------------------
-gtccgg--------gtggttcttgcaatgtgcttctgacctatcaactagatggcagcg
taacggacatgccatggttacaacgggtacagaggataagggttcgatcctggagagtgg
gcctgagagattgctcatacttctaaggaaggcagcaggcgcgcaacgttcccagtggac
at-cgtccgagggcgttaggggacatatgaatgcctgccaatagg-tgggcaattcaaat
gggactgttgtaaacagccta---------------------------------------
------------------------------------------------------------
------------------------------------------------------------
------------------------------------------------------------
------------------------------------------------------------
------------------------------------------------------------
------------------------------------------------------------
------------------------------------------------------------
------------------------------------------------------------
------------------------------------------------------------
------------------------------------------------------------
------------------------------------------------------------
------------------------------------------------------------
------------------------------------------------------------
------------------------------------------------------------
------------------------------------------------------------
------------------------------------------------------------
------------------------------------------------------------
------------------------------------------------------------
------------------------------------------------------------
------------------------------------------------------------
------------------------------------------------------------
------------------------------------------------------------
------------------------------------------------------------
------------------------------------------------------------
------------------------------------------------------------
------------------------------------------------------------
------------------------------------------------------------
------------------------------------------------------------
------------------------------------------------------------
------------------------------------------------------------
------------------------------------------------------------
------------------------------------------------------------
------------------------------------------------------------
------------------------------------------------------------
------------------------------------------------------------
------------------------------------------------------------
------------------------------------------------------------
------------------------------------------------------------
------------------------------------------------------------
------------------------------------------------------------
------------------------------------------------------------
------------------------------------------------------------
------------------------------------------------------------
------------------------------------------------------------
------------------------------------------------------------
------------------------------------------------------------
------------------------------------------------------------
------------------------------------------------------------
------------------------------------------------------------
------------------------------------------------------------
------------------------------------------------------------
------------------------------------------------------------
------------------------------------------------------------
------------------------------------------------------------
------------------------------------------------------------
------------------------------------------------------------
------------------------------------------------------------
------------------------------------------------------------
------------------------------------------------------------
------------------------------------------------------------
------------------------------------------------------------
------------------------------------------------------------
------------------------------------------------------------
------------------------------------------------------------
------------------------------------------------------------
------------------------------------------------------------
------------------------------------------------------------
------------------------------------------------------------
------------------------------------------------------------
------------------------------------------------------------
------------------------------------------------------------
------------------------------------------------------------
------------------------------------------------------------
------------------------------------------------------------
------------------------------------------------------------
------------------------------------------------------------
------------------------------------------------------------
------------------------------------------------------------
------------------------------------------------------------
------------------------------------------------------------
------------------------------------------------------------
------------------------------------------------------------
------------------------------------------------------------
------------------------------------------------------------
------------------------------------------------------------
------------------------------------------------------------
------------------------------------------------------------
------------------------------------------------------------
------------------------------------------------------------
------------------------------------------------------------
------------------------------------------------------------
------------------------------------------------------------
------------------------------------------------------------
------------------------------------------------------------
---------
>Nannengaella_sulphurea_MA_Fungi_81473
atgcttctcctaaagactaagccatgcatgccttcgaataagaagaa-gcaattctc-ct
gaatctgcgaacggctccgcaaaccagttgtaaactatagcaagcact-cctttc-----
----acc-ttc---------g------------ggcgtt----------------aggat
atag-ggataaccctggtaattctgaggctaatactagatcgt-atcattag--------
---gtcgact-------------gggcaaccg-----ga---aggcttatgaacgtgtgt
--t-gag-gc--gca----------aaggatc-------------cgggaatggacgcac
gttaagaccaccacaccaaacagtcaaggcttc---------------------------
------------------------------ggccga------------------------
-gtctgg--------gtggctcttgctgtgtgcttctgacctatcaactagatggcagcg
taacggacatgctatggttacaacgggtacagaggataagggttcgatcctggagagtgg
gcctgagagattgctcacacttctaaggaaggcagcaggcgcgcaacgttcccattgggc
aa-tgctcgagggcgttaggggacatatgaatgcttgccaatagg-tgagcaattcaaat
gggactgttgtaaacagccta---------------------------------------
------------------------------------------------------------
------------------------------------------------------------
------------------------------------------------------------
------------------------------------------------------------
------------------------------------------------------------
------------------------------------------------------------
------------------------------------------------------------
------------------------------------------------------------
------------------------------------------------------------
------------------------------------------------------------
------------------------------------------------------------
------------------------------------------------------------
------------------------------------------------------------
------------------------------------------------------------
------------------------------------------------------------
------------------------------------------------------------
------------------------------------------------------------
------------------------------------------------------------
------------------------------------------------------------
------------------------------------------------------------
------------------------------------------------------------
------------------------------------------------------------
------------------------------------------------------------
------------------------------------------------------------
------------------------------------------------------------
------------------------------------------------------------
------------------------------------------------------------
------------------------------------------------------------
------------------------------------------------------------
------------------------------------------------------------
------------------------------------------------------------
------------------------------------------------------------
------------------------------------------------------------
------------------------------------------------------------
------------------------------------------------------------
------------------------------------------------------------
------------------------------------------------------------
------------------------------------------------------------
------------------------------------------------------------
------------------------------------------------------------
------------------------------------------------------------
------------------------------------------------------------
------------------------------------------------------------
------------------------------------------------------------
------------------------------------------------------------
------------------------------------------------------------
------------------------------------------------------------
------------------------------------------------------------
------------------------------------------------------------
------------------------------------------------------------
------------------------------------------------------------
------------------------------------------------------------
------------------------------------------------------------
------------------------------------------------------------
------------------------------------------------------------
------------------------------------------------------------
------------------------------------------------------------
------------------------------------------------------------
------------------------------------------------------------
------------------------------------------------------------
------------------------------------------------------------
------------------------------------------------------------
------------------------------------------------------------
------------------------------------------------------------
------------------------------------------------------------
------------------------------------------------------------
------------------------------------------------------------
------------------------------------------------------------
------------------------------------------------------------
------------------------------------------------------------
------------------------------------------------------------
------------------------------------------------------------
------------------------------------------------------------
------------------------------------------------------------
------------------------------------------------------------
------------------------------------------------------------
------------------------------------------------------------
------------------------------------------------------------
------------------------------------------------------------
------------------------------------------------------------
------------------------------------------------------------
------------------------------------------------------------
------------------------------------------------------------
------------------------------------------------------------
------------------------------------------------------------
------------------------------------------------------------
------------------------------------------------------------
------------------------------------------------------------
------------------------------------------------------------
------------------------------------------------------------
------------------------------------------------------------
------------------------------------------------------------
------------------------------------------------------------
------------------------------------------------------------
---------
>Nannengaella_sulphurea_HMJAU_M20333_1
------------------------------------------------gcaattctctct
gaatctgcgaacggctccgcaaaccagttgtaaactatagcaagcaag-ctcctt-----
----gcc-ttc---------g------------ggcttg----------------gggat
aaag-ggataaccctggtaattctgaggctaataccataacgt-ataaccag--------
--cgctaact-------------gg--aaacg-----ga---aggcctggggacgtgtgc
--t-ttg-gc--gca----------atgaagc-------------tgggaatagatgcac
gtcaggaccatcata-caaacagtcaaggctttag-ctttc-------------------
-------------------------gggcgggctta------------------------
-gtctgg--------gtggctcttgctttgtgcttctgacctatcaactagatggcagcg
taacggacatgctatggttacaacgggtacagaggataagggttcgatcctggagagtgg
gcctgagagattgctcacacttctaaggaaggcagcaggcgcgcaacgttcccattgggc
aa-tgctcgagggcgttaggggacatatgaatgcctgtctaatga-tgggcaattcaaat
gggtttgttgtaaacagcctttcgagtaaca-----------------------------
------------------------------------------------------------
------------------------------------------------------------
------------------------------------------------------------
------------------------------------------------------------
------------------------------------------------------------
------------------------------------------------------------
------------------------------------------------------------
------------------------------------------------------------
------------------------------------------------------------
------------------------------------------------------------
------------------------------------------------------------
------------------------------------------------------------
------------------------------------------------------------
------------------------------------------------------------
------------------------------------------------------------
------------------------------------------------------------
------------------------------------------------------------
------------------------------------------------------------
------------------------------------------------------------
------------------------------------------------------------
------------------------------------------------------------
------------------------------------------------------------
------------------------------------------------------------
------------------------------------------------------------
------------------------------------------------------------
------------------------------------------------------------
------------------------------------------------------------
------------------------------------------------------------
------------------------------------------------------------
------------------------------------------------------------
------------------------------------------------------------
------------------------------------------------------------
------------------------------------------------------------
------------------------------------------------------------
------------------------------------------------------------
------------------------------------------------------------
------------------------------------------------------------
------------------------------------------------------------
------------------------------------------------------------
------------------------------------------------------------
------------------------------------------------------------
------------------------------------------------------------
------------------------------------------------------------
------------------------------------------------------------
------------------------------------------------------------
------------------------------------------------------------
------------------------------------------------------------
------------------------------------------------------------
------------------------------------------------------------
------------------------------------------------------------
------------------------------------------------------------
------------------------------------------------------------
------------------------------------------------------------
------------------------------------------------------------
------------------------------------------------------------
------------------------------------------------------------
------------------------------------------------------------
------------------------------------------------------------
------------------------------------------------------------
------------------------------------------------------------
------------------------------------------------------------
------------------------------------------------------------
------------------------------------------------------------
------------------------------------------------------------
------------------------------------------------------------
------------------------------------------------------------
------------------------------------------------------------
------------------------------------------------------------
------------------------------------------------------------
------------------------------------------------------------
------------------------------------------------------------
------------------------------------------------------------
------------------------------------------------------------
------------------------------------------------------------
------------------------------------------------------------
------------------------------------------------------------
------------------------------------------------------------
------------------------------------------------------------
------------------------------------------------------------
------------------------------------------------------------
------------------------------------------------------------
------------------------------------------------------------
------------------------------------------------------------
------------------------------------------------------------
------------------------------------------------------------
------------------------------------------------------------
------------------------------------------------------------
------------------------------------------------------------
------------------------------------------------------------
------------------------------------------------------------
------------------------------------------------------------
------------------------------------------------------------
------------------------------------------------------------
------------------------------------------------------------
---------
>Nannengaella_sulphurea_HMJAU_M20334_1
------------------------------------------------gcaattctctct
gaatctgcgaacggctccgcaaaccagttgtaaactatagcaagcaag-ctcctt-----
----gcc-ttc---------g------------ggcttg----------------gggat
aaag-ggataaccctggtaattctgaggctaataccataacgt-ataaccag--------
--cgctaact-------------gg--aaacg-----ga---aggcctggggacgtgtgc
--t-ttg-gc--gca----------atgaagc-------------tgggaatagatgcac
gtcaggaccatcata-caaacagtcaaggctttag-ctttc-------------------
-------------------------gggcgggctta------------------------
-gtctgg--------gtggctcttgctttgtgcttctgacctatcaactagatggcagcg
taacggacatgctatggttacaacgggtacagaggataagggttcgatcctggagagtgg
gcctgagagattgctcacacttctaaggaaggcagcaggcgcgcaacgttcccattgggc
aa-tgctcgagggcgttaggggacatatgaatgcctgtctaatga-tgggcaattcaaat
gggtttgttgtaaacagcctttcgagtaacaa----------------------------
------------------------------------------------------------
------------------------------------------------------------
------------------------------------------------------------
------------------------------------------------------------
------------------------------------------------------------
------------------------------------------------------------
------------------------------------------------------------
------------------------------------------------------------
------------------------------------------------------------
------------------------------------------------------------
------------------------------------------------------------
------------------------------------------------------------
------------------------------------------------------------
------------------------------------------------------------
------------------------------------------------------------
------------------------------------------------------------
------------------------------------------------------------
------------------------------------------------------------
------------------------------------------------------------
------------------------------------------------------------
------------------------------------------------------------
------------------------------------------------------------
------------------------------------------------------------
------------------------------------------------------------
------------------------------------------------------------
------------------------------------------------------------
------------------------------------------------------------
------------------------------------------------------------
------------------------------------------------------------
------------------------------------------------------------
------------------------------------------------------------
------------------------------------------------------------
------------------------------------------------------------
------------------------------------------------------------
------------------------------------------------------------
------------------------------------------------------------
------------------------------------------------------------
------------------------------------------------------------
------------------------------------------------------------
------------------------------------------------------------
------------------------------------------------------------
------------------------------------------------------------
------------------------------------------------------------
------------------------------------------------------------
------------------------------------------------------------
------------------------------------------------------------
------------------------------------------------------------
------------------------------------------------------------
------------------------------------------------------------
------------------------------------------------------------
------------------------------------------------------------
------------------------------------------------------------
------------------------------------------------------------
------------------------------------------------------------
------------------------------------------------------------
------------------------------------------------------------
------------------------------------------------------------
------------------------------------------------------------
------------------------------------------------------------
------------------------------------------------------------
------------------------------------------------------------
------------------------------------------------------------
------------------------------------------------------------
------------------------------------------------------------
------------------------------------------------------------
------------------------------------------------------------
------------------------------------------------------------
------------------------------------------------------------
------------------------------------------------------------
------------------------------------------------------------
------------------------------------------------------------
------------------------------------------------------------
------------------------------------------------------------
------------------------------------------------------------
------------------------------------------------------------
------------------------------------------------------------
------------------------------------------------------------
------------------------------------------------------------
------------------------------------------------------------
------------------------------------------------------------
------------------------------------------------------------
------------------------------------------------------------
------------------------------------------------------------
------------------------------------------------------------
------------------------------------------------------------
------------------------------------------------------------
------------------------------------------------------------
------------------------------------------------------------
------------------------------------------------------------
------------------------------------------------------------
------------------------------------------------------------
------------------------------------------------------------
------------------------------------------------------------
------------------------------------------------------------
---------
>Nannengaella_sulphurea_HMJAU_M20288_1
atgcttctcctaaagactaagccatgcatgccttcgaataagaagaa-gcaattctctct
gaatctgcgaacggctccgcaaaccagttgtaaactatagcaagcaag-ctcctt-----
----gcc-ttc---------g------------ggcttg----------------gggat
aaag-ggataaccctggtaattctgaggctaataccataatgt-actaccag--------
--cgctgact-------------gg--aaacg-----ga---aggcctggggacgtgtgc
--t-tta-gc--gca----------atgaagc-------------tgggaatagatgcac
gtcaggaccatcata-caaacagtcaaggcttt-g-cttcc-------------------
-------------------------gggcgggcttt------------------------
-gtctgg--------gtggctcttgctttgtgcttctgacctatcaactagatggcagcg
taacggacatgctatggttacaacgggtacagaggataagggttcgatcctggagagtgg
gcctgagagattgctcacacttctaaggaaggcagcaggcgcgcaacgttcccattgggc
aa-tgctcgagggcgttaggggacatatgaatgcctgtctaatga---------------
------------------------------------------------------------
------------------------------------------------------------
------------------------------------------------------------
------------------------------------------------------------
------------------------------------------------------------
------------------------------------------------------------
------------------------------------------------------------
------------------------------------------------------------
------------------------------------------------------------
------------------------------------------------------------
------------------------------------------------------------
------------------------------------------------------------
------------------------------------------------------------
------------------------------------------------------------
------------------------------------------------------------
------------------------------------------------------------
------------------------------------------------------------
------------------------------------------------------------
------------------------------------------------------------
------------------------------------------------------------
------------------------------------------------------------
------------------------------------------------------------
------------------------------------------------------------
------------------------------------------------------------
------------------------------------------------------------
------------------------------------------------------------
------------------------------------------------------------
------------------------------------------------------------
------------------------------------------------------------
------------------------------------------------------------
------------------------------------------------------------
------------------------------------------------------------
------------------------------------------------------------
------------------------------------------------------------
------------------------------------------------------------
------------------------------------------------------------
------------------------------------------------------------
------------------------------------------------------------
------------------------------------------------------------
------------------------------------------------------------
------------------------------------------------------------
------------------------------------------------------------
------------------------------------------------------------
------------------------------------------------------------
------------------------------------------------------------
------------------------------------------------------------
------------------------------------------------------------
------------------------------------------------------------
------------------------------------------------------------
------------------------------------------------------------
------------------------------------------------------------
------------------------------------------------------------
------------------------------------------------------------
------------------------------------------------------------
------------------------------------------------------------
------------------------------------------------------------
------------------------------------------------------------
------------------------------------------------------------
------------------------------------------------------------
------------------------------------------------------------
------------------------------------------------------------
------------------------------------------------------------
------------------------------------------------------------
------------------------------------------------------------
------------------------------------------------------------
------------------------------------------------------------
------------------------------------------------------------
------------------------------------------------------------
------------------------------------------------------------
------------------------------------------------------------
------------------------------------------------------------
------------------------------------------------------------
------------------------------------------------------------
------------------------------------------------------------
------------------------------------------------------------
------------------------------------------------------------
------------------------------------------------------------
------------------------------------------------------------
------------------------------------------------------------
------------------------------------------------------------
------------------------------------------------------------
------------------------------------------------------------
------------------------------------------------------------
------------------------------------------------------------
------------------------------------------------------------
------------------------------------------------------------
------------------------------------------------------------
------------------------------------------------------------
------------------------------------------------------------
------------------------------------------------------------
------------------------------------------------------------
------------------------------------------------------------
------------------------------------------------------------
------------------------------------------------------------
------------------------------------------------------------
---------
>Nannengaella_leocopus_HMJAU_M20327_1
------------------------tgcatgccttcg-ataagaggaa-gcaattctctct
gaatctgcgaacggctccgcaaaccagttgtaaactacagcaagcatg-tccttg-----
----act-ttc---------g------------ggttgg----------------ggatg
atat-ggataaccctggtaattctgaggctaatacaagatcgt-aacacctg--------
---gctgacc-------------gggcaactg-----ga---aggctgggggacgtgcgg
------------aaaaggca---gatgagttc-------------cgggaaaggatgcac
gttcagaccaccataa-aaacggt----------a-tctgtctagcccgc----------
-----------------------aagggtgaagcggt-----------------------
-gtccgg--------gtggctcttgctttgtgcttctgacctatcaactagatggcagcg
taacggacatgccatggttacaacgggtacagaggataagggttcgatcctggagagtgg
gcctgagagattgctcatacttctaaggaaggcagcaggcgcgcaacgttcccattgggc
aa-tgcccgagggcgttaggggacatatgaatgcctgccaattgg-tgggcaattcaaat
gggactgttgtaaacagcctatcgagtaacaat---------------------------
------------------------------------------------------------
------------------------------------------------------------
------------------------------------------------------------
------------------------------------------------------------
------------------------------------------------------------
------------------------------------------------------------
------------------------------------------------------------
------------------------------------------------------------
------------------------------------------------------------
------------------------------------------------------------
------------------------------------------------------------
------------------------------------------------------------
------------------------------------------------------------
------------------------------------------------------------
------------------------------------------------------------
------------------------------------------------------------
------------------------------------------------------------
------------------------------------------------------------
------------------------------------------------------------
------------------------------------------------------------
------------------------------------------------------------
------------------------------------------------------------
------------------------------------------------------------
------------------------------------------------------------
------------------------------------------------------------
------------------------------------------------------------
------------------------------------------------------------
------------------------------------------------------------
------------------------------------------------------------
------------------------------------------------------------
------------------------------------------------------------
------------------------------------------------------------
------------------------------------------------------------
------------------------------------------------------------
------------------------------------------------------------
------------------------------------------------------------
------------------------------------------------------------
------------------------------------------------------------
------------------------------------------------------------
------------------------------------------------------------
------------------------------------------------------------
------------------------------------------------------------
------------------------------------------------------------
------------------------------------------------------------
------------------------------------------------------------
------------------------------------------------------------
------------------------------------------------------------
------------------------------------------------------------
------------------------------------------------------------
------------------------------------------------------------
------------------------------------------------------------
------------------------------------------------------------
------------------------------------------------------------
------------------------------------------------------------
------------------------------------------------------------
------------------------------------------------------------
------------------------------------------------------------
------------------------------------------------------------
------------------------------------------------------------
------------------------------------------------------------
------------------------------------------------------------
------------------------------------------------------------
------------------------------------------------------------
------------------------------------------------------------
------------------------------------------------------------
------------------------------------------------------------
------------------------------------------------------------
------------------------------------------------------------
------------------------------------------------------------
------------------------------------------------------------
------------------------------------------------------------
------------------------------------------------------------
------------------------------------------------------------
------------------------------------------------------------
------------------------------------------------------------
------------------------------------------------------------
------------------------------------------------------------
------------------------------------------------------------
------------------------------------------------------------
------------------------------------------------------------
------------------------------------------------------------
------------------------------------------------------------
------------------------------------------------------------
------------------------------------------------------------
------------------------------------------------------------
------------------------------------------------------------
------------------------------------------------------------
------------------------------------------------------------
------------------------------------------------------------
------------------------------------------------------------
------------------------------------------------------------
------------------------------------------------------------
------------------------------------------------------------
------------------------------------------------------------
---------
>Nannengaella_leocopus_HMJAU_M20301_1
------------------------------------------------gcaattctctct
gaatctgcgaacggctccgcaaaccagttgtaaactatagcaagcatg-tccttg-----
----att-ttc---------g------------ggttgg----------------ggatg
atat-ggataaccctggtaattctgaggctaatacaagatcgt-aactcctg--------
---gctgact-------------gggcaactg-----ga---aggctgggggacgtgcgg
------------aaaaggca---gatgagttc-------------cgggaaaggatgcac
gttcagaccaccataa-aaacggt----------a-gccgtctagcccgc----------
-----------------------aagggtgaagcggt-----------------------
-gtccgg--------gtggctcttgctttgtgcttctgacctatcaactagatggcagcg
taacggacatgccatggttacaacgggtacagaggataagggttcgatcctggagagtgg
gcctgagagattgctcatacttctaaggaaggcagcaggcgcgcaacgttcccattgggc
aa-tgcccgagggcgttaggggacatatgaatgcctgccaatagg-tgggcaattcaaat
gggactgttgtaaacagcctatcgagtaaca-----------------------------
------------------------------------------------------------
------------------------------------------------------------
------------------------------------------------------------
------------------------------------------------------------
------------------------------------------------------------
------------------------------------------------------------
------------------------------------------------------------
------------------------------------------------------------
------------------------------------------------------------
------------------------------------------------------------
------------------------------------------------------------
------------------------------------------------------------
------------------------------------------------------------
------------------------------------------------------------
------------------------------------------------------------
------------------------------------------------------------
------------------------------------------------------------
------------------------------------------------------------
------------------------------------------------------------
------------------------------------------------------------
------------------------------------------------------------
------------------------------------------------------------
------------------------------------------------------------
------------------------------------------------------------
------------------------------------------------------------
------------------------------------------------------------
------------------------------------------------------------
------------------------------------------------------------
------------------------------------------------------------
------------------------------------------------------------
------------------------------------------------------------
------------------------------------------------------------
------------------------------------------------------------
------------------------------------------------------------
------------------------------------------------------------
------------------------------------------------------------
------------------------------------------------------------
------------------------------------------------------------
------------------------------------------------------------
------------------------------------------------------------
------------------------------------------------------------
------------------------------------------------------------
------------------------------------------------------------
------------------------------------------------------------
------------------------------------------------------------
------------------------------------------------------------
------------------------------------------------------------
------------------------------------------------------------
------------------------------------------------------------
------------------------------------------------------------
------------------------------------------------------------
------------------------------------------------------------
------------------------------------------------------------
------------------------------------------------------------
------------------------------------------------------------
------------------------------------------------------------
------------------------------------------------------------
------------------------------------------------------------
------------------------------------------------------------
------------------------------------------------------------
------------------------------------------------------------
------------------------------------------------------------
------------------------------------------------------------
------------------------------------------------------------
------------------------------------------------------------
------------------------------------------------------------
------------------------------------------------------------
------------------------------------------------------------
------------------------------------------------------------
------------------------------------------------------------
------------------------------------------------------------
------------------------------------------------------------
------------------------------------------------------------
------------------------------------------------------------
------------------------------------------------------------
------------------------------------------------------------
------------------------------------------------------------
------------------------------------------------------------
------------------------------------------------------------
------------------------------------------------------------
------------------------------------------------------------
------------------------------------------------------------
------------------------------------------------------------
------------------------------------------------------------
------------------------------------------------------------
------------------------------------------------------------
------------------------------------------------------------
------------------------------------------------------------
------------------------------------------------------------
------------------------------------------------------------
------------------------------------------------------------
------------------------------------------------------------
------------------------------------------------------------
------------------------------------------------------------
---------
>Nannengaella_cremiluteum_HMJAU_M10217_1
------------------------tgcatgccttcg-atacgaggaa-gcaattctctct
gaatctgcgaacggctccgcaaaccagttgtaaactaccgcaagcatg-ttctct-----
----tac-tttt----tacga------------gtgggg----------------ggacg
atat-ggataaccctggtaattctgaggctaatacacgaccgc-aaaacctg--------
---actgacc-------------gggcaactg-----ga---aggttgggggacgtgtgc
------------acaagcgc---agataatgc-------------cgggaaaggatgcac
gttcagaccaccataacaaacggt----------agccagggaaagccgc----------
-----------------------aaggcccaactggt-----------------------
-gtccgg--------gtggctcttgctttgtgcttctgacctatcaactagatggcagca
taagggacatgccatggttacaacgggtacagaggataagggttcgatcctggagagtgg
gcctgagagattgctcatacttctaaggaaggcagcaggcgcgcaacgttcccattgggc
aa-tgcccgagggcgttaggggacatatgaatgcctgccaattgg-tgggcaattcaaat
gggactgttctaaacatcctatcgagtaacaatta-------------------------
------------------------------------------------------------
------------------------------------------------------------
------------------------------------------------------------
------------------------------------------------------------
------------------------------------------------------------
------------------------------------------------------------
------------------------------------------------------------
------------------------------------------------------------
------------------------------------------------------------
------------------------------------------------------------
------------------------------------------------------------
------------------------------------------------------------
------------------------------------------------------------
------------------------------------------------------------
------------------------------------------------------------
------------------------------------------------------------
------------------------------------------------------------
------------------------------------------------------------
------------------------------------------------------------
------------------------------------------------------------
------------------------------------------------------------
------------------------------------------------------------
------------------------------------------------------------
------------------------------------------------------------
------------------------------------------------------------
------------------------------------------------------------
------------------------------------------------------------
------------------------------------------------------------
------------------------------------------------------------
------------------------------------------------------------
------------------------------------------------------------
------------------------------------------------------------
------------------------------------------------------------
------------------------------------------------------------
------------------------------------------------------------
------------------------------------------------------------
------------------------------------------------------------
------------------------------------------------------------
------------------------------------------------------------
------------------------------------------------------------
------------------------------------------------------------
------------------------------------------------------------
------------------------------------------------------------
------------------------------------------------------------
------------------------------------------------------------
------------------------------------------------------------
------------------------------------------------------------
------------------------------------------------------------
------------------------------------------------------------
------------------------------------------------------------
------------------------------------------------------------
------------------------------------------------------------
------------------------------------------------------------
------------------------------------------------------------
------------------------------------------------------------
------------------------------------------------------------
------------------------------------------------------------
------------------------------------------------------------
------------------------------------------------------------
------------------------------------------------------------
------------------------------------------------------------
------------------------------------------------------------
------------------------------------------------------------
------------------------------------------------------------
------------------------------------------------------------
------------------------------------------------------------
------------------------------------------------------------
------------------------------------------------------------
------------------------------------------------------------
------------------------------------------------------------
------------------------------------------------------------
------------------------------------------------------------
------------------------------------------------------------
------------------------------------------------------------
------------------------------------------------------------
------------------------------------------------------------
------------------------------------------------------------
------------------------------------------------------------
------------------------------------------------------------
------------------------------------------------------------
------------------------------------------------------------
------------------------------------------------------------
------------------------------------------------------------
------------------------------------------------------------
------------------------------------------------------------
------------------------------------------------------------
------------------------------------------------------------
------------------------------------------------------------
------------------------------------------------------------
------------------------------------------------------------
------------------------------------------------------------
------------------------------------------------------------
------------------------------------------------------------
------------------------------------------------------------
---------
>Didymium_dubium_K7
atgcttctcctaaagactaagccatgcatgtcttcgaataagaggaa-gcaattctctct
gaatctgcgaacggctccgcaaaccagttgtaaactatagcaagctct-cctatgat-cg
---cccc-ttc------acggggg---------gggtct----------------gggaa
atag-ggataaccctggtaattctgaggctaataccaccacgt-aaaacctg--------
---gctgact-------------gggcaaccg-----ga---aggctggggggcgtgcaa
-tt-ttt-t-c-gcgag---------gtttac-------------cgggaagggacgcac
gtctggaccgcgcaaaac-------------------------ggatgactgggccttc-
-----------------------gggactgggc---------------------------
--ttcta--------gcggctcttgctgtgtgcttctgacctatcaactagatggcagcg
taagggacatgctatggtgacaacgggtacagaggattagggttcgatcctggagagtgg
gcctgagagattgctcatacttctaaggaaggcagcaggcgcgcaacgttcccattggac
at-cgtccgagggcgttaggggacatatgaatgtctgcccattgggtggacaattcaaat
gggtctgttctaaacaggctctcgagtaacaattagaggacaagtctggt----------
------------------------------------------------------------
------------------------------------------------------------
------------------------------------------------------------
------------------------------------------------------------
------------------------------------------------------------
------------------------------------------------------------
------------------------------------------------------------
------------------------------------------------------------
------------------------------------------------------------
------------------------------------gccagcacccgcggtaattccagc
tctaatagcatacgttaaagttgttgcggttaaaacgctcgtagtcggcctgagaccatc
agatgcctgagcagggaacccgggactg-tgcctttc--------------------gag
gtgcgctgggcgactaacaagggcgggcggtagtcaagtgtgccgtaggctgtaccct--
----------------------ccggggttcacagaggtctcgac---------------
----------------------------------------------cacccccttgtggg
gag-----ggaggggcttcggcttgcgg-taccacttaccataatcaaactggggtgatc
aaagcaggtcgt--cagaccttgcacagcacagtatggcgtaagtcttactggccggcac
ttgcgaggtgccgg-----------tcggtaga----------agcgatagggacgttcg
agggtgaccgaattgctgggcgagtggtgaaat-acgttgaccctagcaagtcgaccaaa
ggcgaaagcagtcatcaagggcatacccgttgatcaagagcgaaagttaagggttcgaag
acgat-------------------------------------------------------
------------------------------------------------------------
------------------------------------------------------------
------------------------------------------------------------
------------------------------------------------------------
------------------------------------------------------------
------------------------------------------------------------
------------------------------------------------------------
------------------------------------------------------------
------------------------------------------------------------
------------------------------------------------------------
------------------------------------------------------------
------------------------------------------------------------
------------------------------------------------------------
------------------------------------------------------------
------------------------------------------------------------
------------------------------------------------------------
------------------------------------------------------------
------------------------------------------------------------
------------------------------------------------------------
------------------------------------------------------------
------------------------------------------------------------
------------------------------------------------------------
--------------cagataccgtcgtagtcttaactataaatgatactgactagggata
ggacaccgtccatctcgactcctcctggacctta-gagaaat-caaagtctttgagttct
ggggggagtatggtcgcaaggctgaaact-------------------------------
------------------------------------------------------------
------------------------------------------------------------
------------------------------------------------------------
------------------------------------------------------------
------------------------------------------------------------
------------------------------------------------------------
----------------------------------taaaggaattgacggaagggcacaca
aagagtggaacctgcggct-----------------------------------------
------------------------------------------------------------
------------------------------------------------------------
------------------------------------------------------------
------------------------------------------------------------
------------------------------------------------------------
------------------------------------------------------------
------------------------------------------------------------
------------------------------------------------------------
------------------------------------------------------------
------------------------------------------------------------
------------------------------------------------------------
--------------------------------taatttgactcaacacgggaaaactcac
caggtccggatacacgtatgaaagacaagctgaaagacttttctcaatgatgtaagtggt
ggtgcatggtcgt-----------------------------------------------
------------------------------------------------------------
------------------------------------------------------------
------------------------------------------------------------
------------------------------------------------------------
------------------------------------------------------------
------------------------------------------------------------
--------------------------------------------------tcttagttcg
tggagtggtttgtctggtttattccgataacgagcgagaccccggcgttcctaatagggg
tggcagcccggctcgcgcttcggcgcttgctagcacg----ccacctcgcaatt------
------------------------------------------------------------
----------gcttcttagacgtatcagagccgataaggttcttgaaatgggttaataac
aggtcagtcatgcccttagatgttctgggccgcacgcgcgttacaatggtaggcttaaac
agtgcctt---ctacgggcgtttccggggccgacgggtcccggtaacccctagtctctcc
cttgactgggccagactattgcaattattggtctcaaacgaggaatttttagtaatcgca
ggtcattaacctgcgatgaatgcgtccctgccct--------------------------
------------------------------------------------------------
------------------------------------------------------------
------------------------------------------------------------
------------------------------------------------------------
------------------------------------------------------------
------------------------------------------------------------
------------------------------------------------------------
------------------------------------------------------------
------------------------------------------------------------
ttgtacacaccgcccgtcgctgctaccgatt-gggttttgcggttacgagttccgaggtc
gcggccgtccgcccccgc--aagggggtggtggctgcagccgaagtcctaattaccgcac
ggcctagag
>Didymium_dubium_K7
atgcttctcctaaagactaagccatgcatgtcttcgaataagaggaa-gcaattctctct
gaatctgcgaacggctccgcaaaccagttgtaaactatagcaagctct-cctatgat-cg
---cccc-ttc------acggggg---------gggtct----------------gggaa
atag-ggataaccctggtaattctgaggctaataccaccacgt-aaaacctg--------
---gctgact-------------gggcaaccg-----ga---aggctggggggcgtgcaa
-tt-ttt-t-c-gcgag---------gtttac-------------cgggaagggacgcac
gtctggaccgcgcaaaac-------------------------ggatgactgggccttc-
-----------------------gggactgggc---------------------------
--ttcta--------gcggctcttgctgtgtgcttctgacctatcaactagatggcagcg
taagggacatgctatggtgacaacgggtacagaggattagggttcgatcctggagagtgg
gcctgagagattgctcatacttctaaggaaggcagcaggcgcgcaacgttcccattggac
at-cgtccgagggcgttaggggacatatgaatgtctgcccattgggtggacaattcaaat
gggtctgttctaaacaggctctcgagtaacaattagaggacaagtctggt----------
------------------------------------------------------------
------------------------------------------------------------
------------------------------------------------------------
------------------------------------------------------------
------------------------------------------------------------
------------------------------------------------------------
------------------------------------------------------------
------------------------------------------------------------
------------------------------------------------------------
------------------------------------gccagcacccgcggtaattccagc
tctaatagcatacgttaaagttgttgcggttaaaacgctcgtagtcggcctgagaccatc
agatgcctgagcagggaacccgggactg-tgcctttc--------------------gag
gtgcgctgggcgactaacaagggcgggcggtagtcaagtgtgccgtaggctgtaccct--
----------------------ccggggttcacagaggtctcgac---------------
----------------------------------------------cacccccttgtggg
gag-----ggaggggcttcggcttgcgg-taccacttaccataatcaaactggggtgatc
aaagcaggtcgt--cagaccttgcacagcacagtatggcgtaagtcttactggccggcac
ttgcgaggtgccgg-----------tcggtaga----------agcgatagggacgttcg
agggtgaccgaattgctgggcgagtggtgaaat-acgttgaccctagcaagtcgaccaaa
ggcgaaagcagtcatcaagggcatacccgttgatcaagagcgaaagttaagggttcgaag
acgat-------------------------------------------------------
------------------------------------------------------------
------------------------------------------------------------
------------------------------------------------------------
------------------------------------------------------------
------------------------------------------------------------
------------------------------------------------------------
------------------------------------------------------------
------------------------------------------------------------
------------------------------------------------------------
------------------------------------------------------------
------------------------------------------------------------
------------------------------------------------------------
------------------------------------------------------------
------------------------------------------------------------
------------------------------------------------------------
------------------------------------------------------------
------------------------------------------------------------
------------------------------------------------------------
------------------------------------------------------------
------------------------------------------------------------
------------------------------------------------------------
------------------------------------------------------------
--------------cagataccgtcgtagtcttaactataaatgatactgactagggata
ggacaccgtccatctcgactcctcctggacctta-gagaaat-caaagtctttgagttct
ggggggagtatggtcgcaaggctgaaact-------------------------------
------------------------------------------------------------
------------------------------------------------------------
------------------------------------------------------------
------------------------------------------------------------
------------------------------------------------------------
------------------------------------------------------------
----------------------------------taaaggaattgacggaagggcacaca
aagagtggaacctgcggct-----------------------------------------
------------------------------------------------------------
------------------------------------------------------------
------------------------------------------------------------
------------------------------------------------------------
------------------------------------------------------------
------------------------------------------------------------
------------------------------------------------------------
------------------------------------------------------------
------------------------------------------------------------
------------------------------------------------------------
------------------------------------------------------------
--------------------------------taatttgactcaacacgggaaaactcac
caggtccggatacacgtatgaaagacaagctgaaagacttttctcaatgatgtaagtggt
ggtgcatggtcgt-----------------------------------------------
------------------------------------------------------------
------------------------------------------------------------
------------------------------------------------------------
------------------------------------------------------------
------------------------------------------------------------
------------------------------------------------------------
--------------------------------------------------tcttagttcg
tggagtggtttgtctggtttattccgataacgagcgagaccccggcgttcctaatagggg
tggcagcccggctcgcgcttcggcgcttgctagcacg----ccacctcgcaatt------
------------------------------------------------------------
----------gcttcttagacgtatcagagccgataaggttcttgaaatgggttaataac
aggtcagtcatgcccttagatgttctgggccgcacgcgcgttacaatggtaggcttaaac
agtgcctt---ctacgggcgtttccggggccgacgggtcccggtaacccctagtctctcc
cttgactgggccagactattgcaattattggtctcaaacgaggaatttttagtaatcgca
ggtcattaacctgcgatgaatgcgtccctgccct--------------------------
------------------------------------------------------------
------------------------------------------------------------
------------------------------------------------------------
------------------------------------------------------------
------------------------------------------------------------
------------------------------------------------------------
------------------------------------------------------------
------------------------------------------------------------
------------------------------------------------------------
ttgtacacaccgcccgtcgctgctaccgatt-gggttttgcggttacgagttccgaggtc
gcggccgtccgcccccgc--aagggggtggtggctgcagccgaagtcctaattaccgcac
ggcctagag
>Didymium_dubium_MA_Fungi_80036
atgcttctcctaaagactaagccatgcatgtcttcgaataagaggaa-gcaattctctct
gaatctgcgaacggctccgcaaaccagttgtaaactatagcaagctct-cctatggt-cg
---cccc-ttc------acggggg---------gggtct----------------gggaa
atag-ggataaccctggtaattctgaggctaataccaccacgt-aaaacctg--------
---gctgact-------------gggcaaccg-----ga---aggctggggggcgtgcaa
-tt-ttt-t-c-gcgag---------gtttac-------------cgggaagggacgcac
gtctggaccgcgcaaaac-------------------------ggatgactgggccttc-
-----------------------gggactgggc---------------------------
--ttcta--------gcggctcttgctgtgtgcttctgacctatcaactagatggcagcg
taagggacatgctatggtgacaacgggtacagaggattagggttcgatcctggagagtgg
gcctgagagattgctcatacttctaaggaaggcagcaggcgcgcaacgttcccattggac
at-cgtccgagggcgttaggggacatatgaatgtctgcccattgggtggacaattcaaat
gggtctgttctaaacaggctc---------------------------------------
------------------------------------------------------------
------------------------------------------------------------
------------------------------------------------------------
------------------------------------------------------------
------------------------------------------------------------
------------------------------------------------------------
------------------------------------------------------------
------------------------------------------------------------
------------------------------------------------------------
------------------------------------------------------------
------------------------------------------------------------
------------------------------------------------------------
------------------------------------------------------------
------------------------------------------------------------
------------------------------------------------------------
------------------------------------------------------------
------------------------------------------------------------
------------------------------------------------------------
------------------------------------------------------------
------------------------------------------------------------
------------------------------------------------------------
------------------------------------------------------------
------------------------------------------------------------
------------------------------------------------------------
------------------------------------------------------------
------------------------------------------------------------
------------------------------------------------------------
------------------------------------------------------------
------------------------------------------------------------
------------------------------------------------------------
------------------------------------------------------------
------------------------------------------------------------
------------------------------------------------------------
------------------------------------------------------------
------------------------------------------------------------
------------------------------------------------------------
------------------------------------------------------------
------------------------------------------------------------
------------------------------------------------------------
------------------------------------------------------------
------------------------------------------------------------
------------------------------------------------------------
------------------------------------------------------------
------------------------------------------------------------
------------------------------------------------------------
------------------------------------------------------------
------------------------------------------------------------
------------------------------------------------------------
------------------------------------------------------------
------------------------------------------------------------
------------------------------------------------------------
------------------------------------------------------------
------------------------------------------------------------
------------------------------------------------------------
------------------------------------------------------------
------------------------------------------------------------
------------------------------------------------------------
------------------------------------------------------------
------------------------------------------------------------
------------------------------------------------------------
------------------------------------------------------------
------------------------------------------------------------
------------------------------------------------------------
------------------------------------------------------------
------------------------------------------------------------
------------------------------------------------------------
------------------------------------------------------------
------------------------------------------------------------
------------------------------------------------------------
------------------------------------------------------------
------------------------------------------------------------
------------------------------------------------------------
------------------------------------------------------------
------------------------------------------------------------
------------------------------------------------------------
------------------------------------------------------------
------------------------------------------------------------
------------------------------------------------------------
------------------------------------------------------------
------------------------------------------------------------
------------------------------------------------------------
------------------------------------------------------------
------------------------------------------------------------
------------------------------------------------------------
------------------------------------------------------------
------------------------------------------------------------
------------------------------------------------------------
------------------------------------------------------------
------------------------------------------------------------
------------------------------------------------------------
------------------------------------------------------------
------------------------------------------------------------
------------------------------------------------------------
------------------------------------------------------------
---------
>Didymium_dubium_MA_Fungi_80036
atgcttctcctaaagactaagccatgcatgtcttcgaataagaggaa-gcaattctctct
gaatctgcgaacggctccgcaaaccagttgtaaactatagcaagctct-cctatggt-cg
---cccc-ttc------acggggg---------gggtct----------------gggaa
atag-ggataaccctggtaattctgaggctaataccaccacgt-aaaacctg--------
---gctgact-------------gggcaaccg-----ga---aggctggggggcgtgcaa
-tt-ttt-t-c-gcgag---------gtttac-------------cgggaagggacgcac
gtctggaccgcgcaaaac-------------------------ggatgactgggccttc-
-----------------------gggactgggc---------------------------
--ttcta--------gcggctcttgctgtgtgcttctgacctatcaactagatggcagcg
taagggacatgctatggtgacaacgggtacagaggattagggttcgatcctggagagtgg
gcctgagagattgctcatacttctaaggaaggcagcaggcgcgcaacgttcccattggac
at-cgtccgagggcgttaggggacatatgaatgtctgcccattgggtggacaattcaaat
gggtctgttctaaacaggctc---------------------------------------
------------------------------------------------------------
------------------------------------------------------------
------------------------------------------------------------
------------------------------------------------------------
------------------------------------------------------------
------------------------------------------------------------
------------------------------------------------------------
------------------------------------------------------------
------------------------------------------------------------
------------------------------------------------------------
------------------------------------------------------------
------------------------------------------------------------
------------------------------------------------------------
------------------------------------------------------------
------------------------------------------------------------
------------------------------------------------------------
------------------------------------------------------------
------------------------------------------------------------
------------------------------------------------------------
------------------------------------------------------------
------------------------------------------------------------
------------------------------------------------------------
------------------------------------------------------------
------------------------------------------------------------
------------------------------------------------------------
------------------------------------------------------------
------------------------------------------------------------
------------------------------------------------------------
------------------------------------------------------------
------------------------------------------------------------
------------------------------------------------------------
------------------------------------------------------------
------------------------------------------------------------
------------------------------------------------------------
------------------------------------------------------------
------------------------------------------------------------
------------------------------------------------------------
------------------------------------------------------------
------------------------------------------------------------
------------------------------------------------------------
------------------------------------------------------------
------------------------------------------------------------
------------------------------------------------------------
------------------------------------------------------------
------------------------------------------------------------
------------------------------------------------------------
------------------------------------------------------------
------------------------------------------------------------
------------------------------------------------------------
------------------------------------------------------------
------------------------------------------------------------
------------------------------------------------------------
------------------------------------------------------------
------------------------------------------------------------
------------------------------------------------------------
------------------------------------------------------------
------------------------------------------------------------
------------------------------------------------------------
------------------------------------------------------------
------------------------------------------------------------
------------------------------------------------------------
------------------------------------------------------------
------------------------------------------------------------
------------------------------------------------------------
------------------------------------------------------------
------------------------------------------------------------
------------------------------------------------------------
------------------------------------------------------------
------------------------------------------------------------
------------------------------------------------------------
------------------------------------------------------------
------------------------------------------------------------
------------------------------------------------------------
------------------------------------------------------------
------------------------------------------------------------
------------------------------------------------------------
------------------------------------------------------------
------------------------------------------------------------
------------------------------------------------------------
------------------------------------------------------------
------------------------------------------------------------
------------------------------------------------------------
------------------------------------------------------------
------------------------------------------------------------
------------------------------------------------------------
------------------------------------------------------------
------------------------------------------------------------
------------------------------------------------------------
------------------------------------------------------------
------------------------------------------------------------
------------------------------------------------------------
------------------------------------------------------------
------------------------------------------------------------
------------------------------------------------------------
---------
>Didymium_melanospermum__T__MA_Fungi_91238
atgcttctcctaaagactaagccatgcatgccttcgaataagaggaa-gcaattctctct
gaatctgcgaacggctccgcaaaccagttgtaaactatagcaagcaag-ccttgtgc-ct
----gcc-ttc------acgggtg---------ggtgct----------------tggcg
atat-ggataaccctggtaattctgaggctaatacaagaacgt-aaaacctg--------
---gctgact-------------gctttcgtg-----ga---aggctgggggacgtgcga
-gt-tgt-gtc-gcgag--------aattttc-------------cgggaatggacgcac
gttcagaccgcgctaaaaa------------------------ggatcggcttcccttc-
-----------------------acgggggggctg-------------------------
-gcccca--------gcggctcttgctttgtgcttctgacctatcaactagatggcagcg
taacggacatgctatggtgacaacgggtacagaggattagggtttgatcctggagagtgg
gcctgagagattgctcatacttctaaggaaggcagcaggcgcgcaacgttccccttgggc
aa-agcttgagggcgttaggggacatatgaatgcctgccctatgggtgggcaattcaaat
gggtctgttgtaaacaggctc---------------------------------------
------------------------------------------------------------
------------------------------------------------------------
------------------------------------------------------------
------------------------------------------------------------
------------------------------------------------------------
------------------------------------------------------------
------------------------------------------------------------
------------------------------------------------------------
------------------------------------------------------------
------------------------------------------------------------
------------------------------------------------------------
------------------------------------------------------------
------------------------------------------------------------
------------------------------------------------------------
------------------------------------------------------------
------------------------------------------------------------
------------------------------------------------------------
------------------------------------------------------------
------------------------------------------------------------
------------------------------------------------------------
------------------------------------------------------------
------------------------------------------------------------
------------------------------------------------------------
------------------------------------------------------------
------------------------------------------------------------
------------------------------------------------------------
------------------------------------------------------------
------------------------------------------------------------
------------------------------------------------------------
------------------------------------------------------------
------------------------------------------------------------
------------------------------------------------------------
------------------------------------------------------------
------------------------------------------------------------
------------------------------------------------------------
------------------------------------------------------------
------------------------------------------------------------
------------------------------------------------------------
------------------------------------------------------------
------------------------------------------------------------
------------------------------------------------------------
------------------------------------------------------------
------------------------------------------------------------
------------------------------------------------------------
------------------------------------------------------------
------------------------------------------------------------
------------------------------------------------------------
------------------------------------------------------------
------------------------------------------------------------
------------------------------------------------------------
------------------------------------------------------------
------------------------------------------------------------
------------------------------------------------------------
------------------------------------------------------------
------------------------------------------------------------
------------------------------------------------------------
------------------------------------------------------------
------------------------------------------------------------
------------------------------------------------------------
------------------------------------------------------------
------------------------------------------------------------
------------------------------------------------------------
------------------------------------------------------------
------------------------------------------------------------
------------------------------------------------------------
------------------------------------------------------------
------------------------------------------------------------
------------------------------------------------------------
------------------------------------------------------------
------------------------------------------------------------
------------------------------------------------------------
------------------------------------------------------------
------------------------------------------------------------
------------------------------------------------------------
------------------------------------------------------------
------------------------------------------------------------
------------------------------------------------------------
------------------------------------------------------------
------------------------------------------------------------
------------------------------------------------------------
------------------------------------------------------------
------------------------------------------------------------
------------------------------------------------------------
------------------------------------------------------------
------------------------------------------------------------
------------------------------------------------------------
------------------------------------------------------------
------------------------------------------------------------
------------------------------------------------------------
------------------------------------------------------------
------------------------------------------------------------
------------------------------------------------------------
------------------------------------------------------------
------------------------------------------------------------
---------
>Didymium_melanospermum__T__MA_Fungi_91238
atgcttctcctaaagactaagccatgcatgccttcgaataagaggaa-gcaattctctct
gaatctgcgaacggctccgcaaaccagttgtaaactatagcaagcaag-ccttgtgc-ct
----gcc-ttc------acgggtg---------ggtgct----------------tggcg
atat-ggataaccctggtaattctgaggctaatacaagaacgt-aaaacctg--------
---gctgact-------------gctttcgtg-----ga---aggctgggggacgtgcga
-gt-tgt-gtc-gcgag--------aattttc-------------cgggaatggacgcac
gttcagaccgcgctaaaaa------------------------ggatcggcttcccttc-
-----------------------acgggggggctg-------------------------
-gcccca--------gcggctcttgctttgtgcttctgacctatcaactagatggcagcg
taacggacatgctatggtgacaacgggtacagaggattagggtttgatcctggagagtgg
gcctgagagattgctcatacttctaaggaaggcagcaggcgcgcaacgttccccttgggc
aa-agcttgagggcgttaggggacatatgaatgcctgccctatgggtgggcaattcaaat
gggtctgttgtaaacaggctc---------------------------------------
------------------------------------------------------------
------------------------------------------------------------
------------------------------------------------------------
------------------------------------------------------------
------------------------------------------------------------
------------------------------------------------------------
------------------------------------------------------------
------------------------------------------------------------
------------------------------------------------------------
------------------------------------------------------------
------------------------------------------------------------
------------------------------------------------------------
------------------------------------------------------------
------------------------------------------------------------
------------------------------------------------------------
------------------------------------------------------------
------------------------------------------------------------
------------------------------------------------------------
------------------------------------------------------------
------------------------------------------------------------
------------------------------------------------------------
------------------------------------------------------------
------------------------------------------------------------
------------------------------------------------------------
------------------------------------------------------------
------------------------------------------------------------
------------------------------------------------------------
------------------------------------------------------------
------------------------------------------------------------
------------------------------------------------------------
------------------------------------------------------------
------------------------------------------------------------
------------------------------------------------------------
------------------------------------------------------------
------------------------------------------------------------
------------------------------------------------------------
------------------------------------------------------------
------------------------------------------------------------
------------------------------------------------------------
------------------------------------------------------------
------------------------------------------------------------
------------------------------------------------------------
------------------------------------------------------------
------------------------------------------------------------
------------------------------------------------------------
------------------------------------------------------------
------------------------------------------------------------
------------------------------------------------------------
------------------------------------------------------------
------------------------------------------------------------
------------------------------------------------------------
------------------------------------------------------------
------------------------------------------------------------
------------------------------------------------------------
------------------------------------------------------------
------------------------------------------------------------
------------------------------------------------------------
------------------------------------------------------------
------------------------------------------------------------
------------------------------------------------------------
------------------------------------------------------------
------------------------------------------------------------
------------------------------------------------------------
------------------------------------------------------------
------------------------------------------------------------
------------------------------------------------------------
------------------------------------------------------------
------------------------------------------------------------
------------------------------------------------------------
------------------------------------------------------------
------------------------------------------------------------
------------------------------------------------------------
------------------------------------------------------------
------------------------------------------------------------
------------------------------------------------------------
------------------------------------------------------------
------------------------------------------------------------
------------------------------------------------------------
------------------------------------------------------------
------------------------------------------------------------
------------------------------------------------------------
------------------------------------------------------------
------------------------------------------------------------
------------------------------------------------------------
------------------------------------------------------------
------------------------------------------------------------
------------------------------------------------------------
------------------------------------------------------------
------------------------------------------------------------
------------------------------------------------------------
------------------------------------------------------------
------------------------------------------------------------
------------------------------------------------------------
------------------------------------------------------------
---------
>Didymium_melanospermum_MA_Fungi_62790
atgcttctcctaaagactaagccatgcatgccttcgaataagaggaa-gcaattctctct
gaatctgcgaacggctccgcaaaccagttgtaaactatagcaagcaag-ccttgtgc-ct
----gcc-ttc------acgggtg---------ggtgct----------------tggcg
atat-ggataaccctggtaattctgaggctaatacaagaacgt-aaaacctg--------
---gctgact-------------gctttggtg-----ga---aggctgggggacgtgcga
-gt-tgt-gtc-gcgag--------aattttc-------------cgggaatggacgcac
gttcagaccgcgctaaaaa------------------------ggatcggtttcccttc-
-----------------------acgggggggctg-------------------------
-gcccca--------gcggctcttgctttgtgcttctgacctatcaactagatggcagcg
taacggacatgctatggtgacaacgggtacagaggattagggtttgatcctggagagtgg
gcctgagagattgctcatacttctaaggaaggcagcaggcgcgcaacgttccccttgggc
aa-agcttgagggcgttaggggacatatgaatgcctgccctatgggtgggcaattcaaat
gggtctgttgtaaacaggctc---------------------------------------
------------------------------------------------------------
------------------------------------------------------------
------------------------------------------------------------
------------------------------------------------------------
------------------------------------------------------------
------------------------------------------------------------
------------------------------------------------------------
------------------------------------------------------------
------------------------------------------------------------
------------------------------------------------------------
------------------------------------------------------------
------------------------------------------------------------
------------------------------------------------------------
------------------------------------------------------------
------------------------------------------------------------
------------------------------------------------------------
------------------------------------------------------------
------------------------------------------------------------
------------------------------------------------------------
------------------------------------------------------------
------------------------------------------------------------
------------------------------------------------------------
------------------------------------------------------------
------------------------------------------------------------
------------------------------------------------------------
------------------------------------------------------------
------------------------------------------------------------
------------------------------------------------------------
------------------------------------------------------------
------------------------------------------------------------
------------------------------------------------------------
------------------------------------------------------------
------------------------------------------------------------
------------------------------------------------------------
------------------------------------------------------------
------------------------------------------------------------
------------------------------------------------------------
------------------------------------------------------------
------------------------------------------------------------
------------------------------------------------------------
------------------------------------------------------------
------------------------------------------------------------
------------------------------------------------------------
------------------------------------------------------------
------------------------------------------------------------
------------------------------------------------------------
------------------------------------------------------------
------------------------------------------------------------
------------------------------------------------------------
------------------------------------------------------------
------------------------------------------------------------
------------------------------------------------------------
------------------------------------------------------------
------------------------------------------------------------
------------------------------------------------------------
------------------------------------------------------------
------------------------------------------------------------
------------------------------------------------------------
------------------------------------------------------------
------------------------------------------------------------
------------------------------------------------------------
------------------------------------------------------------
------------------------------------------------------------
------------------------------------------------------------
------------------------------------------------------------
------------------------------------------------------------
------------------------------------------------------------
------------------------------------------------------------
------------------------------------------------------------
------------------------------------------------------------
------------------------------------------------------------
------------------------------------------------------------
------------------------------------------------------------
------------------------------------------------------------
------------------------------------------------------------
------------------------------------------------------------
------------------------------------------------------------
------------------------------------------------------------
------------------------------------------------------------
------------------------------------------------------------
------------------------------------------------------------
------------------------------------------------------------
------------------------------------------------------------
------------------------------------------------------------
------------------------------------------------------------
------------------------------------------------------------
------------------------------------------------------------
------------------------------------------------------------
------------------------------------------------------------
------------------------------------------------------------
------------------------------------------------------------
------------------------------------------------------------
------------------------------------------------------------
------------------------------------------------------------
---------
>Didymium_melanospermum_MA_Fungi_62790
atgcttctcctaaagactaagccatgcatgccttcgaataagaggaa-gcaattctctct
gaatctgcgaacggctccgcaaaccagttgtaaactatagcaagcaag-ccttgtgc-ct
----gcc-ttc------acgggtg---------ggtgct----------------tggcg
atat-ggataaccctggtaattctgaggctaatacaagaacgt-aaaacctg--------
---gctgact-------------gctttggtg-----ga---aggctgggggacgtgcga
-gt-tgt-gtc-gcgag--------aattttc-------------cgggaatggacgcac
gttcagaccgcgctaaaaa------------------------ggatcggtttcccttc-
-----------------------acgggggggctg-------------------------
-gcccca--------gcggctcttgctttgtgcttctgacctatcaactagatggcagcg
taacggacatgctatggtgacaacgggtacagaggattagggtttgatcctggagagtgg
gcctgagagattgctcatacttctaaggaaggcagcaggcgcgcaacgttccccttgggc
aa-agcttgagggcgttaggggacatatgaatgcctgccctatgggtgggcaattcaaat
gggtctgttgtaaacaggctc---------------------------------------
------------------------------------------------------------
------------------------------------------------------------
------------------------------------------------------------
------------------------------------------------------------
------------------------------------------------------------
------------------------------------------------------------
------------------------------------------------------------
------------------------------------------------------------
------------------------------------------------------------
------------------------------------------------------------
------------------------------------------------------------
------------------------------------------------------------
------------------------------------------------------------
------------------------------------------------------------
------------------------------------------------------------
------------------------------------------------------------
------------------------------------------------------------
------------------------------------------------------------
------------------------------------------------------------
------------------------------------------------------------
------------------------------------------------------------
------------------------------------------------------------
------------------------------------------------------------
------------------------------------------------------------
------------------------------------------------------------
------------------------------------------------------------
------------------------------------------------------------
------------------------------------------------------------
------------------------------------------------------------
------------------------------------------------------------
------------------------------------------------------------
------------------------------------------------------------
------------------------------------------------------------
------------------------------------------------------------
------------------------------------------------------------
------------------------------------------------------------
------------------------------------------------------------
------------------------------------------------------------
------------------------------------------------------------
------------------------------------------------------------
------------------------------------------------------------
------------------------------------------------------------
------------------------------------------------------------
------------------------------------------------------------
------------------------------------------------------------
------------------------------------------------------------
------------------------------------------------------------
------------------------------------------------------------
------------------------------------------------------------
------------------------------------------------------------
------------------------------------------------------------
------------------------------------------------------------
------------------------------------------------------------
------------------------------------------------------------
------------------------------------------------------------
------------------------------------------------------------
------------------------------------------------------------
------------------------------------------------------------
------------------------------------------------------------
------------------------------------------------------------
------------------------------------------------------------
------------------------------------------------------------
------------------------------------------------------------
------------------------------------------------------------
------------------------------------------------------------
------------------------------------------------------------
------------------------------------------------------------
------------------------------------------------------------
------------------------------------------------------------
------------------------------------------------------------
------------------------------------------------------------
------------------------------------------------------------
------------------------------------------------------------
------------------------------------------------------------
------------------------------------------------------------
------------------------------------------------------------
------------------------------------------------------------
------------------------------------------------------------
[truncated: 355,885 more chars]
