# Supplementary material for: A new species and three new combinations in the genus Nannengaella (Physaraceae, Myxomycetes)
Source: Front Microbiol. 2026 May 12;17:1733966. doi: 10.3389/fmicb.2026.1733966 (PMC13201397; doi:10.3389/fmicb.2026.1733966)
Supplement: Supplementary file 1 [file Data_Sheet_1.zip › sequence alignment/Tub_mafft.fasta]

>Physarum_bogoriense_MA_Fungi_57191
------------------------------------------------------------
------------tctggtttcggctctcttctccttgagagactctccgttgactacgga
aagaagagcaagctcgacttctgcgtctacccatccccccaagtctccactgccgtcgtg
gagccctacaactccgtgctctccacccactctctgcttgagcacaccgatgtggccttc
atgctcgacaacgaagccatctacgatatctgcaagagagccctcgacatcgaccgccct
acctacaccaacttgaacaggctcgtcgcccaagtcatctcttccttgactacctctctt
cgtttcgatggtgccttgaacgtcgatatcactgagttccaaaccaacttggtgccctac
cctcgcatccactttatgctttgctcgtacgctcccgtgatctccgccgagaaggcctac
cacgagcaactcaccgttgctgagatcaccaactccgtcttcgagcccgccaacatgatg
gccaagtgcgacccccgtcacggcaagtacatggcctgctgcttgatgtatcgtggtgat
gttgttccca--------------------------------------------------
--------------------------aggatgttaacgcgtccgtggccgtcatcaagac
caagcgtaccatccagttcgtcgactggtgccccactggattcaagtgcggtatcaacta
ccaaccccccaccgtcgtccccggaggagatcttgccaaggtccaacgtgccgtgtgcat
gctttccaacaccaccgccattgctgaagtcttctcccgcattgaccacaagtacgattt
tcatctttacttttatattatttc----------gaaacaa---atacttatacaa----
------------------------------------------------ttattaacaggt
tcgatctcatgtacgccaagcgtgccttc
>Physarum_bogoriense_MA_Fungi_69863
-------------------------------------------------actccgtcggt
ggtggtacaggatctggtttcggctctcttctccttgagagactctccgttgactacgga
aagaagagcaagctcgacttctgcgtctacccatccccccaagtctccactgccgtcgtg
gagccctacaactctgtgctctccacccactctctgcttgagcacaccgatgtggccttc
atgctcgacaacgaagccatctacgatatctgcaagagagccctcgacatcgaccgccct
acctacaccaacttgaacaggctcgtcgcccaagtcatctcttccttgactacctctctt
cgtttcgatggtgccttgaacgtcgatatcactgagttccaaaccaacttggtgccctac
cctcgcatccactttatgctttgctcatacgctcccgtgatctccgccgagaaggcctac
cacgagcaactcaccgttgctgagatcaccaactccgtcttcgagcccgccaacatgatg
gccaagtgcgacccccgtcacggcaagtacatggcctgctgcttgatgtatcgtggtgat
gttgttccca--------------------------------------------------
--------------------------aggatgttaacgcgtccgtggccgtcatcaagac
caagcgtaccatccagttcgtcgactggtgccccactggattcaagtgcggtatcaacta
ccaaccccccaccgtcgtccccggaggagatcttgccaaggtccaacgtgccgtgtgcat
gctttccaacaccaccgccattgctgaagtcttctcccgcattgaccacaagtacgattt
tcattttagctt---tatgctttc----------gaaacaa---atacttatacaa----
---------------------------------------------------tcaacaggt
tcgatctcatgtacgccaagcgtgccttc
>Physarum_didermoides_MA_Fungi_51819
------------------------------------------------------------
---------ggctctggtttcggctctcttctccttgagagactttccgtcgactacgga
aagaagagcaagctcgacttctgcgtctacccatctccccaagtgtccaccgccgtcgtg
gagccctacaactccgtgctctccacccactccttgcttgagcacaccgatgtggccttc
atgctcgacaatgaagccatctacgacatctgcaagagagccctcgacatcgaccgtccc
acctacaccaacttgaacagactcgtcgcccaagtcatctcttccttgactacctctctt
cgtttcgatggtgccttgaacgtcgatatcactgagttccaaactaacttggtgccctac
cctcgcatccactttatgctttgctcttatgcccccgtgatctccgccgagaaggcctac
cacgagcaactcaccgttgctgagatcaccaactccgtcttcgagcccgccaacatgatg
gcgaagtgcgaccctcgtcacggcaagtacatggcctgctgcttgatgtatcgtggtgat
gttgttccca--------------------------------------------------
--------------------------aggacgttaacgcgtccgtggccgtcatcaagac
caagcgtaccatccagttcgtcgactggtgccccactggattcaagtgcggtatcaacta
ccaaccccccaccgtcgtgcccggaggtgacctcgccaaggtccagcgcgccgtgtgcat
gctttccaacaccactgccattgctgaagtcttctcccgcattgaccacaagtacgaccc
------------------------------------------------------------
------------------------------------------------------------
-----------------------------
>Physarum_licheniforme_MA_Fungi_73290
-------------------------------------------------actccgttggt
ggtggcacaggatctggtttcggctctcttctccttgagagactctccgtcgactacgga
aagaagagcaagcttgacttctgcgtctacccatctccccaggtgtccaccgccgtcgtg
gagccctacaactccgtgctctccactcactccctgcttgagcacaccgatgtggccttc
atgctcgacaatgaagccatctacgatatttgcaagagagcgctcgacatcgaccgtccc
acctacaccaacttgaacagactcgttgcccaagtcatctcctctttgactacctctctg
cgtttcgatggtgccttgaacgtcgatatcactgagttccaaaccaatttggtgccctac
cctcgcatccactttatgttgtgctcatacgctcccgtgatctctgccgagaaggcctac
cacgagcaactcaccgttgctgagatcaccaactccgtcttcgagcctgctaacatgatg
gccaagtgcgacccccgccacggcaagtacatggcctgttgcttgatgtatcgtggtgat
gttgttccca--------------------------------------------------
--------------------------aggacgttaacgcgtccgtggccgtcatcaagac
caagcgtactatccagttcgtcgactggtgccccactggattcaagtgcggtatcaacta
ccaaccccccaccgtggtgcccggaggtgatctcgccaaggtccagcgtgccgtatgcat
gctttccaacaccactgccattgctgaagtcttctcccgcattgaccacaagttcgatct
catgtacgccaagcgtgccttc--------------------------------------
------------------------------------------------------------
-----------------------------
>Physarum_licheniforme_MA_Fungi_73293
-------------------------------------------------actccgttggt
ggtggcacaggatctggtttcggctctcttctccttgagagactctccgtcgactacgga
aagaagagcaagcttgacttctgcgtctacccatctccccaggtgtccaccgccgtcgtg
gagccctacaactccgtgctctccactcactccctgcttgagcacaccgatgtggccttc
atgctcgacaatgaagccatctacgatatttgcaagagagcgctcgacatcgaccgtccc
acctacaccaacttgaacagactcgttgcccaagtcatctcctctttgactacctctctg
cgtttcgatggtgccttgaacgtcgatatcactgagttccaaaccaatttggtgccctac
cctcgcatccactttatgttgtgctcatacgctcccgtgatctctgccgagaaggcctac
cacgagcaactcaccgttgctgagatcaccaactccgtcttcgagcctgctaacatgatg
gccaagtgcgacccccgccacggcaagtacatggcctgttgcttgatgtatcgtggtgat
gttgttccca--------------------------------------------------
--------------------------aggacgttaacgcgtccgtggccgtcatcaagac
caagcgtactatccagttcgtcgactggtgccccactggattcaagtgcggtatcaacta
ccaaccccccaccgtggtgcccggaggtgatctcgccaaggtccagcgtgccgtatgcat
gctttccaacaccactgccattgctgaagtcttctcccgcattgaccacaagttcgatct
catgtacgccaagcgtgccttc--------------------------------------
------------------------------------------------------------
-----------------------------
>Physarum_straminipes_MA_Fungi_87865
------------------------------------------------------------
---------ggatctggtttcggctctcttctccttgagagactctccgttgactacgga
aagaagagcaagctcgacttctgcgtctacccatccccccaagtgtccaccgccgtcgtg
gagccctacaactccgtgctctccacccactccctgcttgagcacaccgatgtggccttc
atgctcgacaatgaggctatctacgacatctgcaagagagccctcgacatcgaccgcccc
acctacaccaacttgaacaggttggtcgcccaagtcatctcttccttgaccacctctctc
cgtttcgatggtgccctcaacgtcgatatcactgagttccaaactaacttggtgccctac
cctcgcattcacttcatgttgtgctcctacgctcccgtgatctccgccgagaaggcctac
cacgagcaactcaccgtggccgagatcaccaactccgtcttcgagcccgccaacatgatg
gccaagtgcgacccccgccatggcaagtacatggcctgctgcttgatgtatcgcggtgat
gttgttccca--------------------------------------------------
--------------------------aggacgttaacgcgtccgtggccgtcatcaagac
caagcgtaccatccagttcgtcgactggtgtcccactggattcaagtgcggtatcaacta
ccaaccccccaccgtggttcccggaggcgacctcgccaaggtccagcgtgccgtgtgcat
gctttccaacaccaccgccattgctgaagtgttctctcgcattgaccacaagtacgaccc
ccttccttctctctttctctttct----------caattgc---ttccctttttctcttt
c---------actgttccttcct------tgtgcaagtaattaatgg-tttgttataggt
tcgatctcatgtacgccaagcgtgccttc
>Physarum_atacamense_MA_Fungi_88415
------------------------------------------------------------
--------aggttctggtttcggctctcttctccttgagagactctccgttgactacgga
aagaagagcaagctcgacttctgcgtctacccctccccccaagtgtccaccgccgttgtg
gagccctacaactctgtgctctccacccactctctccttgagcacaccgatgtggccttc
atgctcgacaatgaggctatctacgacatctgcaagagagccctcgacatcgaccgcccc
acctacaccaacttgaacaggttggtcgcccaagtcatctcctccttgactacctctctc
cgtttcgatggtgccttgaacgtcgatatcaccgagttccagaccaacttggtgccctac
cctcgcatccactttatgctctgctcctacgcccccgtgatctctgccgagaaggcctac
cacgagcaactcaccgttgctgagatcaccaactccgtcttcgagcccgccaacatgatg
gccaagtgcgacccccgtcacggcaagtacatggcatgctgcctcatgtatcgtggtgat
gttgttccca--------------------------------------------------
--------------------------aggacgttaacgcgtccgtggccgtcatcaagac
caagaggaccatccaattcgtcgactggtgtcccactggattcaagtgcggtatcaacta
ccaaccccccaccgttgtgcccggaggtgacctcgccaaggtccaacgtgccgtgtgcat
gctttccaacaccaccgccattgctgaagtcttctcccgcattgaccataagtacgtttc
ctcgactgcctctcttacccccccc--ccttgttaaagggt---cctttttttccc----
------------------------------------------------------------
------------------------ccctc
>Physarum_atacamense_MA_Fungi_88445
------------------------------------------------------------
---------ggttctggtttcggctctcttctccttgagagactctccgttgactacgga
aagaagagcaagctcgacttctgcgtctacccctccccccaagtttccaccgccgttgtg
gagccctacaactctgtgctctccacccactctctccttgagcacaccgatgtggccttc
atgctcgacaatgaggctatctacgacatctgcaagagagccctcgacatcgaccgcccc
acctacaccaacttgaacaggttggtcgcccaagtcatctcctccttgactacctctctc
cgtttcgatggtgccttgaacgtcgatatcactgagttccagaccaacttggtgccctat
cctcgcatccactttatgctctgctcctacgcccccgtgatctctgccgagaaggcctac
cacgagcaactcaccgttgctgagatcaccaactccgtcttcgagcccgccaacatgatg
gccaagtgcgacccccgtcacggcaagtacatggcatgctgcctcatgtatcgtggtgat
gttgttccca--------------------------------------------------
--------------------------aggacgttaacgcgtccgtggccgtcatcaagac
caagaggaccatccaattcgtcgactggtgtcccactggattcaagtgcggtatcaacta
ccaaccccccaccgttgtgcccggaggtgacctcgccaaggtccaacgtgccgtgtgcat
gctttccaacaccaccgccattgctgaagtcttctcccgcattgaccataagtacgtttc
ctcgactgcctctcttgcccccccc--ttc----acaataa---atacttatacat----
------------------------------------------------------------
-----------------------------
>Physarum_polygonosporum_MA_Fungi_90742
-------------------------------------------------attccgttggt
gggggtccaggatctggttttggctctcttctccttgagagactctccgttgactacgga
aagaagagcaagctcgacttctgcgtctacccctctccccaagtctccaccgccgttgtg
gagccctacaactctgtgctctccacccactccctgcttgagcacactgatgtggccttc
atgctcgacaacgaagccatctacgacatctgcaagagagctctcgacatcgaccgtccc
acctacaccaacctcaacaggctcgtcgcccaagtcatctcctccttgaccacctctctg
cgtttcgatggtgccttgaacgttgatatcactgagttccagaccaacttggtgccctac
ccccgcatccactttatgctttgctcctacgcccccgtgatctccgccgagaaggcctac
cacgagcaactcaccgttgctgagatcaccaactccgtcttcgaacctgccaacatgatg
gcgaagtgcgacccccgtcacggcaagtacatggcctgctgcttgatgtatcgtggtgat
gttgttccca--------------------------------------------------
--------------------------aggacgttaacgcgtccgtggccgtcatcaagac
caagcgcaccatccaattcgttgactggtgccccaccggattcaagtgcggtatcaacta
ccaacctcctaccgtcgtccctggaggtgacctcgccaaggtccaacgtgccgtgtgcat
gttgtccaacaccacagctatcgctgaagtcttctcccgcattgaccataagtatgttcc
cctccctttcttttctttca--------------agaacaa---agacttacccat----
-------------------------------------------------ggattacaggt
tcgatcttatgtacgccaagcgtgccttc
>Physarum_polygonosporum_MA_Fungi_90752
------------------------------------------------------------
-------taggatctggttttggctctcttctccttgagagactctccgttgactacgga
aagaagagcaagctcgacttctgcgtctacccctctccccaagtctccaccgccgttgtg
gagccctacaactctgtgctctccacccactccctgcttgagcacactgatgtggccttc
atgctcgacaacgaagccatctacgacat-tgcaagagagctctcgacatcgaccgtccc
acctacaccaacctcaacaggct-gtcgcccaagtcatctcctccttgactacctctctg
cgtttcgatggtgccttgaacgt-gatatcactgagttccagaccaacttggtgccctac
ccccgcatccactttatgctttgctcctacgcccccgtgatctccgccgagaaggcctac
cacgagcaactcaccgttgctgagatcaccaact-cgtcttcgaacctgccaacatgatg
gcgaagtgcgacccccgtcacggcaagtacatggcctgctgcttgatgtatcg-ggtgat
gttgttccca--------------------------------------------------
--------------------------aggacgttaacgcgtccgtggccgtcatcaagac
caagcgcaccatccaattcgtcgactggtgccccaccggattcaagtgcggtatcaacta
ccaacctcccaccgtcgtccccggaggtgacctcgccaaggtccaacgtgccgtgtgcat
gttgtccaacaccacagctatcgctgaagtcttctcccgcattgaccataagtatgttcc
cctccctttcttttcttgca--------------agaacaa---agacttacccat----
-------------------------------------------------gcatttcaggt
tcgatcttatgt-----------------
>Physarum_straminipes_MA_Fungi_70363
-------------------------------------------------actccgtaggt
ggtggtacaggatctggtttcggctctcttctccttgagagactctccgttgactacgga
aagaagagcaagctcgacttctgcgtctacccatctccccaagtgtccaccgccgtcgtg
gagccctacaactccgtgctctccacccactcactgcttgagcacaccgatgtggccttc
atgctcgacaatgaggctatctacgatatttgcaagagagccctcgacatcgaccgcccc
acctacaccaacttgaacaggttggtcgcccaagtcatctcttccttgactacctctctt
cgtttcgatggtgccctcaacgtcgatatcac-gagttccaaactaacttggtgccctac
cctcgcattcacttcatgttgtgctcatacgctcccgtgatctctgccgagaaggcctac
cacgagcaactcaccgttgctgagatcacgaactccgtcttcgagcccgccaacatgatg
gccaagtgcgacccccgccacggcaagtacatggcctgctgcttgatgtatcgcggtgat
gttgttccca--------------------------------------------------
--------------------------aggatgttaacgcgtccgtggccgtcatcaagac
caagcgcaccatccagttcgtcgactggtgtcccactggtttcaagtgcggtatcaacta
ccaacctcccaccgtggttcccggaggcgatctcgccaaggtccagcgtgccgtgtgcat
gctttccaacaccaccgccattgctgaagtgttctctcgcattgaccacaagtactaccc
cttcctccttcttattctattcctt--ctc----ttttctt---ctgcttcttctt----
--------gttctctttcttcct------ttaacaaattattaatgg-tttactataggt
tcgatctcatgtacgccaagcgtgccttc
>Nannengaella_mellea_HMJAU_M20329_1
aggaagctcgccgaccaatgtactggtctccaaggtttcctcgtcttccactccgtcggt
ggtggtacaggctctggctttggctctctcctcctcgagagactctccgttgactacgga
aagaagagcaagctcgatttctgcgtctacccctctccccaagtctccaccgctgtggtt
gagccctacaactccgtgctctccacccactctttgttggagcacaccgatgtggccttc
atgctcgacaacgaagccatctacgatatctgcaagagagccctcgacattgatagaccc
acgtacaccaaccttaacagattggtggcccaagtcatctcttcgctgaccacctctctc
cgtttcgatggtgccttgaacgtcgatatcacagagttccaaactaacttggtgccctac
ccccgcatccactttatgctctgctcttacgcccccgtgatctctgccgagaaggcctac
cacgagcaactcaccgtggctgagatcaccaactccgtctttgagcccgccaacatgatg
gctaagtgcgacccccgtcacggcaagtacatggcttgctgcttgatgtaccgtggtgat
gtcgtcccca--------------------------------------------------
--------------------------aggacgtcaatgcctccgtcgctgtcatcaagac
caagcgcaccatccaattcgttgactggtgtcccactggtttcaagtgcggtatcaacta
ccaaccccccaccgtcgttcctggaggcgatctcgctaaggtccaacgcgctgtgtgcat
gctttccaacaccactgccatcgctgaggtgttctcccgcattgaccacaagtacgaatc
ccttcccctcttaactttcttctct--ct---------------tgttctttcccgcttt
gttga-------------------------------------------------------
--------attcgtgctaatccttgttct
>Nannengaella_mellea_HMJAU_M20286_1
aggaagctcgccgaccaatgtactggtctccaaggtttcctcgtcttccactccgtcggt
ggtggtacaggctctggctttggctctctcctcctcgagcgtctctccgttgattatgga
aagaagagcaagttggacttctgcgtctacccctctccccaagtctccactgccgtggtt
gagccctacaactccgtgctctccacccactccttgttggagcacaccgatgtggccttc
atgctcgacaacgaagccatctacgatatctgcaagagagctctcgacattgatagacct
acgtacaccaaccttaacagactggtggcccaagtcatctcttctctgaccacctctctc
cgtttcgatggtgccttgaacgtcgatattactgagttccaaactaacttggtgccctac
ccccgcattcactttatgctttgctcttacgctcccgtgatctctgccgagaaggcctac
cacgagcaactcaccgttgccgagatcaccaactctgtcttcgagcccgccaacatgatg
gctaagtgcgacccccgtcatggcaagtacatggcctgctgcttgatgtatcgtggagat
gtcgtcccca--------------------------------------------------
--------------------------aggacgtcaacgcctccgtcgctgtcatcaagac
caagcgcaccatccaattcgtcgactggtgtcccactggtttcaagtgcggtatcaacta
ccaaccccccaccgtcgttcccggaggcgatctcgccaaggtccaacgtgctgtgtgcat
gc----------------------------------------------------------
------------------------------------------------------------
------------------------------------------------------------
-----------------------------
>Nannengaella_mellea_HMJAU_M10127_1
aggaagctcgccgaccaatgtactggtctccaaggtttcctcgtcttccactccgtcggt
ggtggtacaggctctggctttggctctctcctcctcgagcgtctctccgttgattatgga
aagaagagcaagttggacttctgcgtctacccctctccccaagtctccactgccgtggtt
gagccctacaactccgtgctctccacccactctttgttggagcacaccgatgtggccttc
atgctcgacaacgaagccatctacgatatctgcaagagagctctcgacattgatagaccc
acgtacaccaaccttaacagactggtggcccaagtcatctcttcgctgaccacctctctc
cgtttcgatggtgccttgaacgtcgatattactgagttccaaactaacttggtgccctac
ccccgcattcactttatgctttgctcttacgctcccgtgatctctgccgagaaggcctac
cacgagcaactcaccgttgccgagatcaccaactctgtcttcgagcccgccaacatgatg
gctaagtgcgacccccgtcatggcaagtacatggcctgctgcttgatgtatcgtggagac
gtcgtcccca--------------------------------------------------
--------------------------aggatgtcaacgcctccgtcgctgtcatcaagac
caagcgcaccatccaattcgtcgactggtgtcccactggtttcaagtgcggtatcaacta
ccaaccccccaccgtcgttcccggaggcgatctcgccaaggtccaacgtgctgtgtgcat
gc----------------------------------------------------------
------------------------------------------------------------
------------------------------------------------------------
-----------------------------
>Nannengaella_plicatum_HMJAU_M20302_1
------------------------------------------------------------
----------gctctggctttggctctctcctcctcgagagactctccgtcgactacgga
aagaagagcaagctcgacttctgcgtctacccctctcctcaagtctccacagctgtggtg
gagccctacaactccgtgctctccacccactccttgttggagcacactgatgtggccttc
atgctcgacaacgaagccatctacgatatctgcaagagagccctcgacattgatagaccc
acgtacaccaaccttaacagattggtggcccaagtcatctcttcgctgaccacctctctt
cgtttcgatggtgccttgaacgtcgatatcactgagttccaaaccaacttggtgccctac
cctcgcatccactttatgctctgctcatacgcccccgtgatctccgccgagaaggcctac
cacgagcaactcaccgtcgctgagattaccaactcagtcttcgagcccgccaacatgatg
gccaagtgcgacccccgtcacggcaagtacatggcctgctgcttgatgtaccgtggtgat
gtcgtcccca--------------------------------------------------
--------------------------aggatgtcaacgcctctgtcgccgtcatcaagac
caagcgtaccatccagttcgtcgactggtgccccactggattcaagtgcggtatcaacta
ccaaccccccaccgtcgtacccggaggtgacctcgccaaggttcaacgtgccgtgtgcat
gctttccaacaccactgccattgctgaagtcttctcccgcat------------------
------------------------------------------------------------
------------------------------------------------------------
-----------------------------
>Nannengaella_mellea_MA_Fungi_69850
------------------------------------------------------------
------------tctggctttggctctctcctcctcgagagactctccgtcgactacgga
aagaagagcaagctcgatttctgcgtctacccctctccccaagtctccaccgctgtggtt
gagccctacaactctgtgctctccacccactctttgttggagcacaccgatgtggccttc
atgctcgacaacgaagccatctacgatatctgcaagagagccctcgacattgatagaccc
acgtacaccaaccttaacagactggtggcccaagtcatctcttcgctgaccacctctctc
cgtttcgatggtgccttgaacgtcgatattactgagttccaaactaacttggtgccctac
cctcgcatccactttatgctttgctcatacgctcccgtgatctccgccgagaaggcctac
cacgagcaactcaccgttgctgagatcaccaactccgtcttcgagcccgccaacatgatg
gctaagtgcgacccccgccacggcaagtacatggcctgctgtttgatgtatcgtggtgat
gtcgtgccca--------------------------------------------------
--------------------------aggacgtcaacgcctccgtcgctgttatcaagac
caagcgcaccatccaattcgtcgactggtgccccaccggtttcaagtgcggtatcaacta
ccaacctcccaccgtcgttcctggaggcgatctcgccaaggtgcagcgcgccgtgtgcat
gctttccaacaccaccgccattgctgaggtcttctcccgcatcgaccacaagttcgacct
catgtacgccaagcgtgccttc--------------------------------------
------------------------------------------------------------
-----------------------------
>Nannengaella_mellea_MA_Fungi_87986
------------------------------------------------------------
---------ggctctggctttggctctctcctcctcgagagactctccgtcgactacgga
aagaagagcaagctcgacttctgcgtctacccctccccccaagtctccactgccgtcgtg
gagccctacaactccgtgctctccacccactccttgttggagcacaccgatgtggccttc
atgctcgacaacgaagccatctacgatatctgcaagagagccctcgacattgatagaccc
acgtacaccaaccttaacagattggtggcccaagtcatctcttcgctgaccacctctctt
cgttttgatggtgccttgaacgtcgatattactgagttccaaaccaacttggtgccctac
cctcgcatccacttcatgctttgctcatacgctcccgtgatctccgccgagaaggcctac
cacgagcaactcaccgtcgctgagattaccaactcagtcttcgagcccgccaacatgatg
gccaagtgcgacccccgtcacggcaagtacatggcttgctgcttgatgtatcgtggtgat
gtcgtcccca--------------------------------------------------
--------------------------aggatgtcaacgcctccgtcgcagtcatcaagac
caagcgcaccatccaattcgtcgactggtgtcccactggtttcaagtgcggtatcaacta
ccaaccccccaccgtcgttcccggaggcgatctcgctaaggttcaacgcgctgtgtgcat
gctttccaacaccaccgccatcgctgaggtcttctcccgcattgaccacaagttcgatct
catgtacgccaagcgtgccttc--------------------------------------
------------------------------------------------------------
-----------------------------
>Nannengaella_mellea_MA_Fungi_60314
------------------------------------------------------------
----------gctctggctttggctctctcctgctcgagagactctccgtcgactacgga
aagaagagcaagctcgacttctgcgtctacccctctccccaagtctccaccgctgtggtt
gagccctacaactccgtgctctccacccactctttgttggagcacaccgatgtggccttc
atgctcgacaacgaagccatctacgatatctgcaagagagccctcgacattgatagaccc
acgtacaccaaccttaacagattggtggcccaagtcatctcttcgctgaccacctctctc
cgtttcgatggtgccttgaacgtcgatattactgagttccaaactaacttggtgccctac
cctcgcatccacttcatgctttgctcatacgctcccgtgatctccgccgagaaggcctac
cacgagcaactcactgtcgctgagattaccaactccgtctttgagcccgccaacatgatg
gccaagtgcgacccccgtcacggcaagtacatggcttgctgcttgatgtaccgtggtgat
gtcgtcccca--------------------------------------------------
--------------------------aggacgtcaatgcctccgtcgctgtcatcaagac
caagcgcaccatccaattcgtcgactggtgtcccactggtttcaagtgcggtatcaacta
ccaaccccccaccgtcgttcccggaggtgatcttgccaaggttcaacgcgctgtgtgcat
gctttccaacaccaccgccattgctgaggtcttctcccgcattgaccacaagttcgatct
catgtacgccaagcgtgccttc--------------------------------------
------------------------------------------------------------
-----------------------------
>Nannengaella_mellea_MA_Fungi_60322
---------------------------------------------------tcagtcggt
ggtggtacaggctctggcttaggctctcttctcctcgagagactctccgtcgactacgga
aagaagagcaagctcgacttctgcgtctacccctctccccaagtctccaccgctgtggtt
gagccctacaactccgtgctctccacccactctttgttggagcacaccgatgtggccttc
atgctcgacaacgaagccatctacgatatctgcaagagagccctcgacattgatagaccc
acgtacaccaaccttaacagattggtggcccaagtcatctcttcgctgaccacctctctc
cgtttcgatggtgccttgaacgtcgatattactgagttccaaactaacttggtgccctac
cctcgcatccacttcatgctttgctcatacgctcccgtgatctccgccgagaaagcctac
cacgagcaactcactgtcgctgagattaccaactccgtctttgagcccgccaacatgatg
gccaagtgcgacccccgtcacggcaagtacatggcttgctgtttgatgtaccgtggtgat
gtcgtcccca--------------------------------------------------
--------------------------aggacgtcaatgcctccgtcgctgtcatcaagac
caagcgcaccatccaattcgtcgactggtgtcccactggtttcaagtgcggtatcaacta
ccaaccccccaccgtcgttcccggaggtgatcttgccaaggttcaacgcgctgtgtgcat
gctttccaacaccaccgccattgctgaggtcttctcccgcattgaccacaagttcgatct
catgtacgccaagcgtgccttc--------------------------------------
------------------------------------------------------------
-----------------------------
>Nannengaella_contexta_MA_Fungi_68752
------------------------------------------------------------
------------tctggctttggctctctcctcctcgagagactctccgtcgactacgga
aaaaagagcaagctcgatttctgcgtctacccctctcctcaagtctccacagctgtggtg
gagccctacaactccgtgctctccacccactccttgttggagcacactgatgtggccttc
atgctcgacaatgaagccatctacgatatctgcaagagagccctcgacattgatagaccc
acgtacaccaaccttaacagattggtggcccaagtcatctcttcgctgacgacctctctt
cgtttcgatggtgccttgaacgtcgatatcactgagttccaaaccaacttggtgccctac
cctcgcatccactttatgctctgctcttacgcccccgtgatctccgccgagaaggcctac
cacgagcaactcaccgttgctgagatcaccaactccgtctttgagcccgcaaacatgatg
gctaagtgcgacccccgtcacggaaagtacatggcttgctgcttgatgtatcgtggtgat
gtcgtcccca--------------------------------------------------
--------------------------aggatgtgaacgcctccgtcgctgttatcaagac
caagcgtaccattcagttcgtcgactggtgtcccactggattcaagtgcggtatcaacta
ccaaccccccaccgtcgttcccggaggtgatctcgccaaggttcaacgtgctgtgtgcat
gctttccaacaccaccgccattgctgaagtcttct-ctgcattgaccacaagtaagaccc
tttcttctttatctttaacttttt----------aatttta---ttattatttttttttc
tttcatttggtccctctctttttgctgaatgaatggcttatcggt---ttgtactagggt
tcgatctcatgtacgccaagcgtgccttc
>Nannengaella_alpestre_MA_Fungi_35213
-------------------------------------------------actctgttggt
ggtggaacaggctctggctttggctccctcctccttgagagactctccgtggactatggc
aagaagagcaagctcgatttctgcgtttacccctctccccaagtctccaccgctgtggtt
gagccctacaactccgtgctctccactcactctttgttggagcacaccgatgtggccttc
atgctcgacaatgaagccatctacgacatttgcaagagagccctcgacattgatagaccc
acgtacaccaaccttaacagactggtggcccaagtcatttcttctctgaccacctctctt
cgcttcgatggtgccctcaacgtcgatatcactgagttccagaccaacttggtgccctac
ccccgcatccacttcatgctctgctcttacgcacccgttatctccgccgagaaggcctac
cacgagcaactcaccgtcgctgagatcaccaactctgtcttcgagcccgcaaacatgatg
gccaagtgcgacccccgtcacggcaagtacatggcctgttgcttgatgtaccgtggtgat
gtcgtgccca--------------------------------------------------
--------------------------aggacgtcaacgcctccgtcgctgtgatcaagac
caagcgtaccatccaattcgttgactggtgccccactggattcaagtgcggtatcaacta
ccaaccccccaccgtcgttcccggaggtgatctcgccaaggtgcaacgcgctgtgtgcat
gctttccaacaccactgccattgctgaagtgttctctcgcattgaccacaagtacgaccc
ctctccctctttcctcttctcttc----------attacca---atattaaccctt----
---------------------------------------------------cacccgggt
tcgatctcatgtacgccaagcgcgccttc
>Nannengaella_alpestre_MA_Fungi_80037
------------------------------------------------------------
-----------ctctggctttggctccctcctccttgagagactctccgtggactatggc
aagaagagcaagctcgatttctgcgtttacccctctccccaagtctccaccgctgtggtt
gagccctacaactccgtgctctccactcactctttgttggagcacaccgatgtggccttc
atgctcgacaatgaagccatctacgacatttgcaagagagccctcgacattgatagaccc
acgtacaccaaccttaacagactggtggcccaagtcat-ttttctctgaccacctctctt
cgcttcgatggtgccctcaacgtcgatatcactgagttccagaccaacttggtgccctac
ccccgcatccacttcatgctctgctcttacgcacccgttatctccgccgagaaggcctac
cacgagcaactcaccgtcgctgagatcaccaactctgtcttcgagcccgcaaacatgatg
gccaagtgcgacccccgtcacggcaagtacatggcctgttgcttgatgtaccgtggtgat
gtcgtgccca--------------------------------------------------
--------------------------aggacgtcaacgcctccgtcgctgtgatcaagac
caagcgtaccatccaattcgttgactggtgccccactggattcaagtgcggtatcaacta
ccaaccccccaccgtcgttcccggaggtgatctcgccaaggtgcaacgcgctgtgtgcat
gctttccaacaccactgccattgctgaagtgttctctcgcattgaccacaagtacgaccc
ctctccctctttcctcttctcttc----------attacca---atattaaccctt----
---------------------------------------------------cacccaggt
tcgatctcatgtacgccaagcgcgccttc
>Physarum_nivale_MA_Fungi_72831
------------------------------------------------------------
------------tctggtttcggatctcttctcctcgagagactctccgtcgactacgga
aagaagagcaagctcgatttctgcgtctacccctctccccaagtctctaccgccgtcgtg
gagccctataactctgtgctctccacccactccctgcttgagcacaccgatgtggccttc
atgctcgataacgaggctatctacgatatctgcaagagagccctcgacatcgaccgccct
acctacaccaacttgaacagactggtcgctcaggtcatttcctccttgaccacctccctc
cgtttcgatggtgccttgaacgtcgatatcactgagttccagaccaacttggtgccctac
cctcgcattcactttatgctctgctcatacgcccccgtgatctccgccgagaaggcgtac
cacgagcaactcaccgttgctgagatcaccaactccgtcttcgagcccgctaacatgatg
gccaagtgcgacccccgtcacggcaaatacatggcatgctgcctcatgtatcgtggtgac
gttgttccca--------------------------------------------------
--------------------------aggacgttaacgcgtccgtggccgtcatcaagac
caagaggaccatccagttcgtcgactggtgccccaccggtttcaagtgcggtatcaacta
ccaaccccccaccgtcgttcccggaggtgatctcgccaaggtccagcgcgccgtgtgcat
gctttccaacaccactgccattgctgaagtcttctcccgcattgaccacaagtacgcttc
ctatcctcttttcctctcccattt----------aaacgct---ttccacccaccccccc
g-------------------------------aatagttattaatatatgttaattaggt
tcgatctcatgtacgccaagcgtgccttc
>Nannengaella_cremiluteum_HMJAU_M10217_1
------------------------------------------------------------
-----------ctctggctttggctctctcctccttgagagactctctgttgactacgga
aagaagagcaagctggacttctgcgtctacccctcaccccaagtctccactgccgtggtt
gagccctacaactccgtgctctccacccactccctgctggagcacaccgatgtggccttc
atgctcgacaatgaagccatatacgacatctgcaagagagctttggacattgatagaccc
acgtacaccaaccttaacagactggtggcccaagtcatctcttccctcaccacctctctc
cgcttcgatggagccctcaacgtcgatatcactgagttccaaaccaacttggtgccctac
ccccgcatccacttcatgctctgctcctacgcccccgtgatctccgctgagaaggcctac
cacgagcaactcaccgtggctgaaatcaccaattccgtctttgaacccgccaacatgatg
gccaaatgcgatcctcgtcatggaaagtacatggcatgctgcttgatgtacagaggtgat
gtcgtgccca--------------------------------------------------
--------------------------aggacgtcaatgcttccgtggcagtcatcaagac
caaacgcaccatccaattcgtcgactggtgtcctactggattcaagtgtggaatcaacta
ccaacctcccaccgttgttcccggaggcgatcttgccaaggtccaacgtgccgtgtgcat
gctttccaacaccaccgccattgctgaagtcttctcccgcattgaccacaagtacgaacc
ctctctc-----------------------------------------------------
------------------------------------------------------------
-----------------------------
>Nannengaella_sulphurea_MA_Fungi_81473
------------------------------------------------------------
------------------------------------------------------------
------------------------------------------------------------
------------------------------------------------------------
------------------------------------------------------------
------------------------------------------------------------
------------------------------------------------------------
------------------------------------------------------------
------------------------------------------------------------
--------------------------------ggcctgctgcttgatgtaccgcggtgat
gtcgtcccca--------------------------------------------------
--------------------------aggacgtcaacgcgtcggttgctgtcatcaagac
caagcgtaccatccagttcgttgactggtgtcccactggattcaagtgcggtatcaacta
ccaaccccccaccgtcgtcccaggaggtgacctcgctaaggttcaacgtgccgtgtgcat
gctttcaaacaccaccgccattgctgaagtcttctcccgcattgaccacaagtttgacct
catgtacgctaagcgtgccttc--------------------------------------
------------------------------------------------------------
-----------------------------
>Nannengaella_globulifera_MA_Fungi_51647
------------------------------------------------------------
--------gggctctggctttggttctctcctcctcgagagactctccgtggattatggc
aagaagagcaagttggacttctgtgtctacccctctcctcaagtctccactgccgttgtt
gagccctacaactccgttctctccacccactcgctgttggagcacaccgatgtggccttc
atg-tggacaatgaggctatctacgacatctgcaagagagcattggacattgatagaccc
acgtacaccaaccttaacagactggtggcccaagtcatctcttccctcaccacctctctc
cgcttcgatggtgctctcaacgtggatatcactgagttccagaccaacttggtgccctat
ccccgtattcacttcatgctctgctcctacgctcccgtgatctccgctgagaaggcctac
cacgagcaactcactgtggctgagatcaccaactccgtctttgagcccgccaacatgatg
gccaagtgcgacccccgtcatggcaagtacatggcttgctg-ttgatgtaccgtggtgat
gtcgtcccca--------------------------------------------------
------------------------------------------------------------
------------------------------------------------------------
------------------------------------------------------------
------------------------------------------------------------
------------------------------------------------------------
------------------------------------------------------------
-----------------------------
>Nannengaella_globulifera_MA_Fungi_51815
---------------------------------------------------tccgttggt
ggtggtacgggctctggctttggttccctcctcctcgagagactctctgtggactatggc
aagaagagcaagctggacttctgcgtctacccctctccccaagtctccactgctgttgtt
gagccctacaactccgtgctctccacccactctctgttggagcacaccgatgtggccttc
atgctcgacaatgaggccatctatgacatctgcaagagagccctggacattgatagaccc
acgtacaccaaccttaacagactggtggcccaagtcatctcttccttgactacctctctc
cgctttgatggtgccctcaacgtggatatcactgagttccagaccaacttggtgccctat
ccccgtattcacttcatgctctgctcctacgctcccgtgatctccgctgagaaggcctac
cacgagcaactcaccgtggctgagatcaccaactccgtctttgagcccgccaacatgatg
gccaagtgcgatccccgccatggcaagtacatggcttgctgcttgatgtaccgtggtgat
gtcgtccccaaggtattacccttttcccattctcgtttcctttcttcgcttcctcttcga
ttatcttccgtttctaatcccttttcaggatgtgaatggatctgtggccgtcatcaagac
caagcgtaccatccaattcgtcgactggtgtcccactggattcaagtgtggaatcaacta
ccaacctcccaccgtcgttccaggaggcgatcttgcgaaggtccaacgtgctgtgtgcat
gctttccaacactaccgccattgctgaagtcttctcccgcattgaccacaagtacgaatc
ctctcttctctctttcccctttctcgctctc--cgtttcttcgcttccgtctttattcct
tttc----------------------------tatggttactaatgg---ttgaataggt
ttgatctcatgtacgccaagcgtgccttc
>Nannengaella_globulifera_MA_Fungi_46711
-------------------------------------------------actccgttggt
ggtggtacgggctctggctttggttccctcctcctcgagagactctctgtggactatggc
aagaagagcaagctggatttctgcgtctacccctctccccaagtctccactgctgttgtt
gagccctacaactccgtgctctccacccactctctgttggagcacaccgatgtggccttc
atgctcgacaatgaggccatctatgacatctgcaagagagccctggacattgatagaccc
acgtacaccaaccttaacagactggtggcccaagtcatctcttccttgactacctctctc
cgctttgatggtgccctcaacgtggatatcactgagttccagactaacttggtgccctat
ccccgtattcacttcatgctctgctcctacgctcccgtgatctccgctgagaaggcctac
cacgagcaactcactgtggctgagatcaccaactccgtctttgagcccgccaacatgatg
gctaagtgcgatccccgccatggcaagtacatggcttgctgcttgatgtaccgtggtgat
gtcgtccccaaggtattacccctttcccattctggtttctctttct--cttcctcttcaa
ttctcttccgttactaataacttttcaggatgtgaatgcatctgtggctgtcatcaagac
caagcgtaccatccaattcgtcgactggtgtcccactggattcaagtgtggaatcaacta
ccaacctcccaccgtcgttcccggaggtgatctcgccaaggtccaacgcgctgtgtgcat
gctttccaacactaccgccattgctgaagtcttctcccgcattgaccacaagtacgaata
ccctctctcttttcccgtttctcgc--tctc--cgtttctt---ttccctatttattcct
tttt----------------------------gatggttactaatgg---tggaatagg-
ttgatctcatgtacgccaagcgtgccttc
>Physarum_nigritum_HMJAU_M20276_1
aggaaattagctgaccaatgcagtggattgcaaggattcatggtgttccattccgttggt
ggaggaaccggctctgggtttggatctcttcttctcgagagattatctgtggactatgga
aagaagagcaaactcgacttctgcgtgtacccctccccgcgagtatctacttcggttgta
gaaccctacaactccgttctttccactcacggactcctcgagcacaccgacgtcgccttc
atgctggacaacgaggctatctacgatatttgcaccaaatctcttgatatcgaaaaacct
tcgtacatcaacctcaacagattggttgcccaggtcatttcctcgctcacctcctctctc
cgctttgaaggcgctctaaatgtcgacatcaacgagttccaaaccaacttggttccatac
cctcgcatccacttcatgttgtgttcgtacgctccggtcatcggcgcagagaaagcgtac
cacgagtcgctctcggttgccgatctcaccaacgccgtctttgaggcttccaacatgatg
gcaaagtgcgatcctcgccacggcaagtacatgtcatgctgtttgatgtaccgcggaaac
gtagtgaccaaagtaggctcgctttatctgtctttccactcaccttcgctgacctgt---
---------------------attgtaggaagtgaatgcagcggtgacggtaattaagac
taaacgaactgtccagtttgtggact----------------------------------
------------------------------------------------------------
------------------------------------------------------------
------------------------------------------------------------
------------------------------------------------------------
-----------------------------
