# Supplementary material for: A new species and three new combinations in the genus Nannengaella (Physaraceae, Myxomycetes)
Source: Front Microbiol. 2026 May 12;17:1733966. doi: 10.3389/fmicb.2026.1733966 (PMC13201397; doi:10.3389/fmicb.2026.1733966)
Supplement: Supplementary file 1 [file Data_Sheet_1.zip › sequence alignment/mtSSU_mafft.fasta]

>Physarum_bogoriense_MA_Fungi_57191
----------------taaatacagtaaaagactgaggaa--ggtcctctt-taatctgc
attcactgataatcttgagttttgaaggcggtttattgaattcttgaaggaagggtgaaa
t-tgttgata-ttggaagacattcgatagcgaaagcattaaccgattcagatctgacact
-aggtactaaagtatggggat-aaataggattagaga-cctagtagtccatacctt-aac
aatgagtgttcaacatcttttagcatgaaa------------------------------
------------------aataaatgt-atgctatctggggtttaaagctaacgcgtgaa
acaccgc--ctggggaatgtggccgcaaggt-taaactcaaaggaattgacggagactta
tacaagg---------
>Physarum_bogoriense_MA_Fungi_69863
------------------------gtaaaagactgaggaa--ggtcctctt-taatctgc
attcactgataatcttgagttttgaaggcggtttattgaattcttgaaggaagggtgaaa
t-tgttgata-ttggaagacattcgatagcgaaagcattaaccgattcagatctgacact
-aggtactaaagtatggggat-aaataggattagaga-cctagtagtccatacctt-aac
aatgagtgttcaacatcttttagcatgaaa------------------------------
------------------aataaattt-atgctatctggggtttaaagctaacgcgtgaa
acaccgc--ctggggaatgtggccgcaaggt-taaactcaaaggaattgacggagactta
tacaagg---------
>Physarum_biyangense_HMJAU_M20349_1
------------------------------gactgaggta--aaccctctt-atatctat
attcactgaatatc-tgagttttgaaggtggttttttgaattcttgaagaaagggtgaaa
t-tgttgata-ttggaagacattcgatagcgaaagcattaaccaattcagatctgacgct
-aggtactaaagtatggggat-aaataggattagaga-cctagtagtccataccttaaac
aatgagtgttcaacgtcttttggtatgcat------------------------------
--------------------ttttatg-atgccattgggggtttaaagctaacgcgtgaa
acaccgc--ctggggaatgtggccgcaaggt-taaactcaaaggaattgacggagactta
tacaaggggtggag--
>Physarum_biyangense_HMJAU_M20349_2
------------------------------gactgaggta--aaccctctt-atatctat
attcactgaatatc-tgagttttgaaggtggttttttgaattcttgaagaaagggtgaaa
t-tgttgata-ttggaagacattcgatagcgaaagcattaaccaattcagatctgacgct
-aggtactaaagtatggggat-aaataggattagaga-cctagtagtccataccttaaac
aatgagtgttcaacgtcttttggtatgcat------------------------------
--------------------ttttatg-atgccattgggggtttaaagctaacgcgtgaa
acaccgc--ctggggaatgtggccgcaaggt-taaactcaaaggaattgacggagactta
tacaaggggtggag--
>Physarum_nigritum_HMJAU_M20276_1
------------------------------gactgaggta--aaccctctt-atttctat
attcactgaatatc-tgagtttcgaaggcggttttttgaattcttgaagaaagggtgaaa
t-tgttgata-ttggaagacattcgatagcgaaagcattaaccgattcggatctgacact
-aggtactaaagtatggggat-aaataggattagaga-cctagtagtccataccttaaac
aatgagtgttcaacatcttttggcatacaa------------------------------
------------------atttgcgtt-gtgccattgggggtttaaagctaacgcgtgaa
acaccgc--ctggggaatgtggccgcaaggt-taaactcaaaggaattgacggagactta
tacaaggggtggag--
>Physarum_nigritum_HMJAU_M20277_1
------------------------------gactgaggta--aaccctctt-atttctat
attcactgaatatc-tgagtttcgaaggcggttttttgaattcttgaagaaagggtgaaa
t-tgttgata-ttggaagacattcgatagcgaaagcattaaccgattcggatctgacact
-aggtactaaagtatggggat-aaataggattagaga-cctagtagtccataccttaaac
aatgagtgttcaacatcttttggcatacaa------------------------------
------------------atttgcgtt-gtgccattgggggtttaaagctaacgcgtgaa
acaccgc--ctggggaatgtggccgcaaggt-taaactcaaaggaattgacggagactta
tacaaggggtggag--
>Physarum_neoovoideum_HMJAU_M20294_1
------------------------------gactgaggaa--taccctctt-tcatctat
gttcactaaatatc-tgagttttgaaggcggtttattgaattcttgaagaaagggtgaaa
t-tgttgata-ttggaagacattcgatagcgaaagcattaaccgattcggatctgacgct
-aggtactaaagtatggggat-aaataggattagaga-cctagtagtccataccttaaac
aatgagtgttcaacatcttttagcagacat------------------------------
--------------------aatatgt-atgcttttgggggtttaaagctaacgcgtgaa
acaccgc--ctggggaatgtggccgcaaggt-taaactcaaaggaattgacggagactta
tacaaggggtggaga-
>Physarum_neoovoideum_HMJAU_M20294_2
------------------------------gactgaggaa--taccctctt-tcatctat
gttcactaaatatc-tgagttttgaaggcggtttattgaattcttgaagaaagggtgaaa
t-tgttgata-ttggaagacattcgatagcgaaagcattaaccgattcggatctgacgct
-aggtactaaagtatggggat-aaataggattagaga-cctagtagtccataccttaaac
aatgagtgttcaacatcttttagcagacat------------------------------
--------------------aatatgt-atgcttttgggggtttaaagctaacgcgtgaa
acaccgc--ctggggaatgtggccgcaaggt-taaactcaaaggaattgacggagactta
tacaaggggtggaga-
>Physarum_cinereum_MA_Fungi__63822
cgtaggcggatatttaaaaatatagtaaaagactgaggta--aaccctctt-tattctat
attcactgaatatc-tgagttttgaaggtggtttattgaattcttgaagaaagggtgaaa
t-tgttgata-ttggaagacattcgatagcgaaagcattaaccaattctgatctgacgct
-aggtactaaagtatggggat-aaataggattagaga-cctagtagtccataccttaaac
aatgagtgttcaacgtcttttgataggtgcggttctagcctgcacaattttttgtgcagt
atttatttattagctaagagcttgtac-gtatttttgggggtttaaagctaacgcgtgaa
acaccgc--ctggggaatgtggccgcaaggt-taaactcaaaggaattgacggagactta
tacaagg---------
>Physarum_cinereum_MA_Fungi_70925
-----------gatttaaaatatagtaaaagactgaggta--aaccctctt-tattctat
attcactgaatatc-tgagttttgaaggtggtttattgaattcttgaagaaagggtgaaa
t-tgttgata-ttggaagacattcgatagcgaaagcattaaccaattctgatctgacgct
-aggtactaaagtatggggat-aaataggattagaga-cctagtagtccataccttaaac
aatgagtgttcaacgtcttttaataggtac------------------------------
---tatttgattaggttgcgaataggc-gtattgttgggggtttaaagctaacgcgtgaa
acaccgc--ctggggaatgtggccgcaaggt-taaactcaaaggaattgacggagactta
tacaagg---------
>Physarum_atacamense_MA_Fungi_88415
cgtaggcggataattaaaaatatagtaaaaaactgaggna--aaccctctt-taatctat
attcactgattatc-tgagtttcaaaggcggtttattgaattcttgaaggaagggtgaaa
t-tgttgata-ttggaagacattcgatagcgaaagcaataaccgatttggatctgacgtt
-aggtactaaagtatggggat-aaataggattagaga-cctagtagtccataccttaaac
aatgagtgttcaacatcttttaagcttttt------------------------------
-----------------atttttatag-gggctatctggggtttacagctaacgcgtgaa
acaccgc--ctggggaatgtggccgcaaggt-taaactcaaaggaattgacggagactta
tacaagg---------
>Physarum_atacamense_MA_Fungi_88445
cgtaggcggataattaaaaatatagtaaaaaactgaggaa--aaccctctt-taatctat
attcactgattatc-tgagtttcaaaggcggtttattgaattcttgaaggaagggtgaaa
t-tgttgata-ttggaagacattcgatagcgaaagcaataaccgatttggatctgacgtt
-aggtactaaagtatggggat-aaataggattagaga-cctagtagtccataccttaaac
aatgagtgttcaacatcttttaagcttttt------------------------------
-----------------atttttatag-gggctatctggggtttacagctaacgcgtgaa
acaccgc--ctggggaatgtggccgcaaggt-taaactcaa-------------------
----------------
>Physarum_nivale_MA_Fungi_72831
------------attaaacttatagtaaaaaactgaggat--gaccctctt-taatctat
attcactagttatc-tgagtttcaaaggcggtttattgaattcttgaaggaagggtgaaa
t-tgttgata-ttggaagacattcgatagcgaaagcaataaccgatttggatctgacgct
-aggtactaaagtatggggat-aaataggattagaga-cctagtagtccataccttaaac
aatgagtgttcaacatcttttatgcttttt------------------------------
---------------tgtttttacaaa-aggctatctggggtttaaagctaacgcgtgaa
acaccgc--ctggggactgtggccgcaaggt-taaactcaaaggaattgacggagactta
tacaagg---------
>Physarum_nivale_MA_Fungi_73457
cgtaggcggataattaaacttatagtaaaaaactgaggat--gaccctctt-taatctat
attcactagttatc-tgagtttcaaaggcggtttattgaattcttgaaggaagggtgaaa
t-tgttgata-ttggaagacattcgatagcgaaagcaataaccgatttggatctgacgct
-aggtactaaagtatggggat-aaataggattagaga-cctagtagtccataccttaaac
aatgagtgttcaacatcttttatgcttttt------------------------------
---------------tgtttttacaaa-aggctatctggggtttaaagctaacgcgtgaa
acaccgc--ctggggactgtggccgcaaggt-taaactcaaaggaattgacggagactta
tacaagg---------
>Physarum_didermoides_MA_Fungi_51819
-------------ttatcaatactgtaaaagactgaggtt--atccctctt-taatcaga
attcactgttattc-ttgggtattataggggtttattgaattccaaaaggaagggtgaaa
tctgttgatatttggaagacattcaaaagtgaaaacattatccgatatagttcgacacta
-aggtacgaaagtatggggat-aaatgggattagagaccccagtagtccataccttaaac
aatgagtg-tcaacatcttttgacacta--------------------------------
--------------------------g-ttgtcattgggggtttaaagctaacgcgtaga
acaccgc--ctggggaatgtggccgcaaggt-taaactcaaaggaattgacggtgactta
tacaagg---------
>Physarum_didermoides_MA_Fungi_71195
cgtaggtggagtattatcaatactgtaaaagactgaggtt--atccctctt-taatcaga
attcactgttattc-ttgggtattataggggtttattgaattccaaaaggaagggtgaaa
tctgttgatatttggaagacattcaaaagtgaaaacattatccgatatagttcgacacta
-aggtacgaaagtatggggat-aaatgggattagagaccccagtagtccata-cttaaac
aatgagtg-tcaacgtcttttgacacaa--------------------------------
--------------------------g-ttgtcattgggggtttaaagctaacgcgtaga
acaccgc--ctggggaatgtggccgcaaggt-taaactcaaaggaattgacggtgactta
tacaagg---------
>Physarum_licheniforme_MA_Fungi_73290
cgtaggtggagtattaaaaatgctgtaaaagactgaggtt--atccctctt-taatcaga
attcactgatattc-ttgggtattatgggggtttattgaattccaaaaggaagggtgaaa
tctgttgatatttggaagacattcgaaagtgaaaacattatccgatgtaattcgacacta
-aggtacgaaagtatggggat-aaatgggattagagaccccagtagtccata-cttaaac
aatgagtg-tcaacatcttacggtaaaa--------------------------------
-------------------------tt-ttatcgtttggggtttaaagctaacgcgtcga
acaccgc--ctggggaatgtggccgcaaggt-taaactcaaaggaattgacggtgactta
tacaagg---------
>Physarum_licheniforme_MA_Fungi_73293
cgtaggtggagtattaaaaatgctgtaaaagactgaggtt--atccctctt-taatcaga
attcactgatattc-ttgggtattatgggggtttattgaattccaaaaggaagggtgaaa
tctgttgatatttggaagacattcgaaagtgaaaacattatccgatgtaattcgacacta
-aggtacgaaagtatggggat-aaatgggattagagaccccagtagtccata-cttaaac
aatgagtg-tcaacatcttacggtaaaa--------------------------------
-------------------------tt-ttatcgtttggggtttaaagctaacgcgtcga
acaccgc--ctggggaatgtggccgcaaggt-taaactcaaaggaattgacggtgactta
tacaagg---------
>Physarum_jilinense_HMJAU_M20367_1
--------------------------------ctgaggtt-gatccctctt-taatcaga
attcactgatattc-ttgggtattataggggtttattgaattccaaaaggaagggtgaaa
tttgttgatatttggaagacattcaaaagtgaaaacattatccgatgtaattcgacacta
-aggtacgaaagtatggggat-aaatgggattagagaccccagtagtccata-cttaaac
aatgagtg-tcaacatcttacagtaata--------------------------------
-------------------------at-ttactgttgggggtttaaagctaacgcgtcga
acaccgc--ctggggaatgtggccgcaaggt-taaactcaaaggaattgacggtgactta
tacaaggggtggaga-
>Physarum_jilinense_HMJAU_M20367_2
--------------------------------ctgaggtt-gatccctctt-taatcaga
attcactgatattc-ttgggtattataggggtttattgaattccaaaaggaagggtgaaa
tttgttgatatttggaagacattcaaaagtgaaaacattatccgatgtaattcgacacta
-aggtacgaaagtatggggat-aaatgggattagagaccccagtagtccata-cttaaac
aatgagtg-tcaacatcttacagtaata--------------------------------
-------------------------at-ttactgttgggggtttaaagctaacgcgtcga
acaccgc--ctggggaatgtggccgcaaggt-taaactcaaaggaattgacggtgactta
tacaaggggtggaga-
>Physarum_straminipes_MA_Fungi_70363
cgtaggtggaacattatattttctgtaaaagactgaggat--acacctctt-taatcaga
attcactggtgttc-ttgggtgttataggggtttattgaattccaaaaggaagggttaaa
tctgttgatatttggaagacattcgaaagtgaaaacattatccgatataattcgacacta
-aggtacgaaagtatggggat-aaatgggattagagaccccagtagtccata-cttaaac
aatgagtg-tcaacatctttcagtaagt--------------------------------
-------------------------aa-ttgctgtcgggggtttaaagctaacgcgtaga
acaccgc--ctggggaatgtggccgcaaggt-taaactcaaaggaattgacggtgactta
tacaagg---------
>Physarum_straminipes_MA_Fungi_87865
-------------ttatattttctgtaaaagactgaggat--acacctctt-taatcaga
attcactgttgttc-ttgggtgttataggggtttattgaattccaaaaggaagggttaaa
tctgttgatatttggaagacattcgaaagtgaaaacattatccgatataattcgacacta
-aggtacgaaagtatggggat-aaatgggattagagaccccagtagtccataccttaaac
aatgagtg-tcaacatctttcagtaagt--------------------------------
-------------------------aa-ttgctgtcgggggtttaaagctaacgcgtaga
acaccgc--ctggggaatgtggccgcaaggt-taaactcaaaggaattgacggtgactta
tacaagg---------
>Physarum_polygonosporum_MA_Fungi_90742
cgtaggcggataatttaaaatacagtaaaaaactgaggct--gaccctctt-taatctga
gttcactgattatc-ttgggtgttaggggggtttattgaattctagaaggaggggtgaaa
tgcgttgatatctagaagacattcaatagtgaaaactttaaccgatttaattcgacgctg
-aggtactaaagtatggggat-aaacgggattagagaccccagtagtccata-cttaaac
aatgagtg-tcaacatcttttagcccaa--------------------------------
--------------------------a-aagctatctggggtttaaagctaacgcgtaga
acaccgc--ctggggaatgtggccgcaaggt-taaactcaaaggaattgacggagactta
tacaagg---------
>Physarum_polygonosporum_MA_Fungi_90752
cgtaggcggataatttaaaatacagtaaaaaactgaggct--gaccctctt-taatctga
gttcactgattatc-ttgggtgttaggggggtttattgaattctagaaggaggggtgaaa
tgcgttgatatctagaagacattcaatagtgaaaactttaaccgatttaattcgacgctg
-aggtactaaagtatggggat-aaacgggattagagaccccagtagtccata-cttaaac
aatgagtg-tcaacatcttttagcccaa--------------------------------
--------------------------a-aagctatctggggtttaaagctaacgcgtaga
acaccgc--ctggggaatgtggccgcaaggt-taaactcaaaggaattgacggagactta
tacaagg---------
>Nannengaella_herbaticum_HMJAU_M20342_1
------------------------------gactaaggtatatatcctttt-tcatctaa
atgaacttgctatcttgagtgctttgggtggtttatcacattcttgaagtaagggtgaaa
t-tgttgataactggaagatgttcaaaagcgaaagcaatcg-caaaaaagctctgacgct
taggcactaaggcgtagggatcaaagaggattagaga-ccttgtagtctacgcattaaac
-atgggtgttcaatctcttgaaaatt----------------------------------
-----------------------ttat-aattttctgggaatttaaagctaacgcgtcaa
acaccccg-ctggggaatgtggccgcaaggtctaaactcaacggaattgacggtgactca
tacaaggggtggagat
>Nannengaella_herbaticum_HMJAU_M20342_2
------------------------------gactaaggtatatatcctttt-tcatctaa
atgaacttgctatcttgagtgctttgggtggtttatcacattcttgaagtaagggtgaaa
t-tgttgataactggaagatgttcaaaagcgaaagcaatcg-caaaaaagctctgacgct
taggcactaaggcgtagggatcaaagaggattagaga-ccttgtagtctacgcattaaac
-atgggtgttcaatctcttgaaaatt----------------------------------
-----------------------ttat-aattttctgggaatttaaagctaacgcgtcaa
acaccccg-ctggggaatgtggccgcaaggtctaaactcaacggaattgacggtgactca
tacaaggggtggagat
>Nannengaella_contexta_HMJAU_M20354_1
---------------------------------------------cctctt-tcatctaa
attaacttactatcttgagtgctttgggtggcttatcacattcttgaagtaagggtgaaa
t-tgttgataactggaagatgttcaaaagcgaaagcaatcg-caaaaaagctctgacgct
gaggcactacggcgtgggtatcaaagaggattagaga-cctcgtagtccacgcattaaac
-atgggtgttcaatatcttagaaatc----------------------------------
-----------------------tagc-gatttttagggaatttaaagctaacgcgtcaa
acaccccg-ctggggaatgtggccgcaaggtctaaactcaacggaattgacggtgactca
tacaaggggtggagat
>Nannengaella_contexta_HMJAU_M20354_2
---------------------------------------------cctctt-tcatctaa
attaacttactatcttgagtgctttgggtggcttatcacattcttgaagtaagggtgaaa
t-tgttgataactggaagatgttcaaaagcgaaagcaatcg-caaaaaagctctgacgct
gaggcactacggcgtgggtatcaaagaggattagaga-cctcgtagtccacgcattaaac
-atgggtgttcaatatcttagaaatc----------------------------------
-----------------------tagc-gatttttagggaatttaaagctaacgcgtcaa
acaccccg-ctggggaatgtggccgcaaggtctaaactcaacggaattgacggtgactca
tacaaggggtggagat
>Nannengaella_plicatum_HMJAU_M10278_1
------------------------------gactgaggaaaaaagcctctt-ttatctaa
attaatttgctatcttgagtactttgggtggtttatcacattcttgaagtaagggtgaaa
t-tgttgataactggaagatgttcaaaagcgaaggcaatcg-caaagaggttctgacgct
gaggcactatggcgtggggatcaaaaaggattagaga-ccttgtagtccacgctgtaaac
-atgggtgttcaatatcttgaaaatc----------------------------------
-----------------------ttcg-ggtttttggggaatttaaagctaacgcgtcaa
acaccccg-ctggggaatgtggccgcaaggtttaaactcaacggaattgacggtgactca
tacaaggggtggag--
>Nannengaella_plicatum_HMJAU_M10278_2
------------------------------gactgaggaaaaaagcctctt-ttatctaa
attaatttgctatcttgagtactttgggtggtttatcacattcttgaagtaagggtgaaa
t-tgttgataactggaagatgttcaaaagcgaaggcaatcg-caaagaggttctgacgct
gaggcactatggcgtggggatcaaaaaggattagaga-ccttgtagtccacgctgtaaac
-atgggtgttcaatatcttgaaaatc----------------------------------
-----------------------ttcg-ggtttttggggaatttaaagctaacgcgtcaa
acaccccg-ctggggaatgtggccgcaaggtttaaactcaacggaattgacggtgactca
tacaaggggtggag--
>Nannengaella_plicatum_HMJAU_M20303_1
------------------------------gactgaggaaaaaagcctctt-tcatctaa
attaacttgctatcttgagtgctttgggtggtttat-acattcttgaagtaagggtgaaa
t-tgttgataactggaagatgttcaaaagcgaaagcaatcg-caaagaagttctgacgct
gaggcactatggcgtgggtatcgaagaggattagaga-cctcgtagtccacgcattaaac
-atgggtgttcaatatcttgaaaatt----------------------------------
-----------------------gtca-tatttttggggaatttaaagctaacgcgtcaa
acaccccg-ctggggaatgtggccgcaaggtctaaactcaacggaattgacggtgactca
tacaaggggtggag--
>Nannengaella_plicatum_HMJAU_M20302_1
------------------------------gactgaggaaaaaagcctctt-tcatctaa
attaacttgctatcttgagtgctttgggtggtttat-acattcttgaagtaagggtgaaa
t-tgttgataactggaagatgttcaaaagcgaaagcaatcg-caaagaagttctgacgct
gaggcactatggcgtgggtatcgaagaggattagaga-cctcgtagtccacgcattaaac
-atgggtgttcaatatcttgaaaatt----------------------------------
-----------------------gtca-tatttttggggaatttaaagctaacgcgtcaa
acaccccg-ctggggaatgtggccgcaaggtctaaactcaacggaattgacggtgactca
tacaaggggtggag--
>Nannengaella_plicatum_HMJAU_M20348_1
--------------------------------------------gcctctt-tcatctaa
attaacttgctatcttgagtgctttgggtggtttat-acattcttgaagtaagggtgaaa
t-tgttgataactggaagatgttcaaaagcgaaagcaatcg-caaagaagttctgacgct
gaggcactatggcgtgggtatcgaagaggattagaga-cctcgtagtccacgcattaaac
-atgggtgttcaatatcttgaaaatt----------------------------------
-----------------------gtca-tatttttggggaatttaaagctaacgcgtcaa
acaccccg-ctggggaatgtggccgcaaggtctaaactcaacggaattgacggtgactca
tacaaggggtggag--
>Nannengaella_contexta_MA_Fungi_73321
-cgaggctgatagttaaacatttagtcaaaaactgaggaaaaaagtctctt-tcatctaa
attaactgactatcttgagtgctttgggtggcttatcacattcttgaagtaagggtgaaa
t-tgttgataactggaagatgttcaaaagcgaaagcaatcg-caaaaaagctctgacgct
gaggcactacggcgtgggtatcaaagaggattagaga-cctcgtagtccacgcattaaac
-atgggtgttcaatatcttgaagatc----------------------------------
----------------------atttt-gatttttggggaatttaaagctaacgcgtcaa
acaccccg-ctggggaatgtggccgcaaggtctaaactcaacggaattgacggtgactca
tacaagg---------
>Nannengaella_mellea_HMJAU_M20286_1
------------------------------gactgaagtaaatagcttctt-tcatctaa
attaacttactatcttgagtgtcttgggtggtttatcacattcttgaagtaagggtgaaa
t-tgttgataactggaagatgttcaaaagcgaaggcaatcg-caacaagactctgacgct
gaggcacgatggcgtggggatcaaagaggattagaga-cctcgtagtccacgctctaaac
-atgggtgttcaatatcttgaggatc----------------------------------
-----------------------tata-gatctttggggaatttacagctaacgcgtcaa
acaccccg-ctggggaatgtggccgcaaggtttaaactcaacggaattgacggtgactca
aacaaggggtggag--
>Nannengaella_mellea_HMJAU_M10127_1
------------------------------gactgaagtaaatagcttctt-tcatctaa
attaacttactatcttgagtgtcttgggtggtttatcacattcttgaagtaagggtgaaa
t-tgttgataactggaagatgttcaaaagcgaaggcaatcg-caacaagactctgacgct
gaggcacgatggcgtggggatcaaagaggattagaga-cctcgtagtccacgctctaaac
-atgggtgttcaatatcttgaggatc----------------------------------
-----------------------tata-gatctttggggaatttacagctaacgcgtcaa
acaccccg-ctggggaatgtggccgcaaggtttaaactcaacggaattgacggtgactca
tacaaggggtggag--
>Nannengaella_mellea_HMJAU_M20346_1
-----------------------agtcaaagactgaagtaaatagcttctt-tcatctaa
attaacttactatcttgagtgtcttgggtggtttatcacattcttgaagtaagggtgaaa
t-tgttgataactggaagatgttcaaaagcgaaggcaatcg-caacaagactctgacgct
gaggcacgatggcgtggggatcaaagaggattagaga-cctcgtagtccacgctctaaac
-atgggtgttcaatatcttgaggatc----------------------------------
-----------------------tata-gatctttggggaatttacagctaacgcgtcaa
acaccccg-ctggggaatgtggccgcaaggtttaaactcaacggaattgacggtgactca
tacaaggggtggag--
>Nannengaella_mellea_MA_Fungi_69850
------------------------gtcaaagactgaggt-aatagcttctt-tcatctaa
attaacttactatcttgagtgttttgggtggtttatcacattcttgaagtaagggtgaaa
t-tgttgataactggaagatgttcaaaagcgaaggcaatcg-caacaaaactctgacgct
gaggcacgatggcgtggggatcaaagaggattagaga-cctcgtagtccacgctctaaac
-atgggtgttcaatatcttgaagatt----------------------------------
-----------------------ttta-gatctttggggaatttacagctaacgcgtcaa
acaccccg-ctggggaatgtggccgcaaggtttaaactcaacggaattgacggtgactca
tacaagg---------
>Nannengaella_mellea_MA_Fungi_87986
------------gtttaacatttagtcaaagactgaggt-aatagcttctt-tcatctaa
attaacttactatcttgagtgttttgggtggtttatcacattcttgaagtaagggtgaaa
t-tgttgataactggaagatgttcaaaagcgaaggcaatcg-caacaaaactctgacgct
gaggcacgatggcgtggggatcaaagaggattagaga-cctcgtagtccacgctctaaac
-atgggtgttcaatatcttggagatc----------------------------------
-----------------------tttaggatctttggggaatttacagctaacgcgtcaa
acaccccg-ctggggaatgtggccgcaaggtttaaactcaacggaattgacggtgactca
tacaagg---------
>Nannengaella_mellea_MA_Fungi_60314
------------gttaaacatttagtcaaagactgaggtaaatagcttctt-tcatctaa
attaacttactatcttgagtgtcttgggtggtttatcacattcttgaagtaagggtgaaa
t-tgttgataactggaagatgttcaaaagcgaaggcaatcg-caacaagactctgacgct
gaggcacgatggcgtggggatcaaagaggattagaga-cctcgtagtccacgctctaaac
-atgggtgttcaatatcttgaagatc----------------------------------
-----------------------ttta-gatctttggggaatttacagctaacgcgtcaa
acaccccg-ctggggaatgtggccgcaaggtttaaactcaacggaattgacggtgactca
tacaagg---------
>Nannengaella_mellea_MA_Fungi_60322
-cgaggcggatagttaaacatttagtcaaagactgaggtaaatagcttctt-tcatctaa
attaacttactatcttgagtgtcttgggtggtttatcacattcttgaagtaagggtgaaa
t-tgttgataactggaagatgttcaaaagcgaaggcaatcg-caacaagactctgacgct
gaggcacgatggcgtggggatcaaagaggattagaga-cctcgtagtccacgctctaaac
-atgggtgttcaatatcttgaagatc----------------------------------
-----------------------ttta-gatctttggggaatttacagctaacgcgtcaa
acaccccg-ctggggaatgtggccgcaagg-ttaaactcaacggaattgacggtgactca
tacaagg---------
>Nannengaella_mellea_HMJAU_M20329_1
------------------------------gactgaggtaaatagcttctt-tcatctaa
attaacttactatcttgagtgttttgggtggtttatcacattcttgaagtaagggtgaaa
t-tgttgataactggaagatgttcaaaagcgaaggcaatcg-caacaagactctgacgct
gaggcacgatggcgtggggatcaaagaggattagaga-cctcgtagtccacgctctaaac
-atgggtgttcaatatcttgaggacc----------------------------------
----------------------taaaa-ggtctttggggaatttacagctaacgcgtcaa
acaccccg-ctggggaatgtggccgcaaggtttaaactcaacggaattgacggtgactca
tacaaggggtggag--
>Nannengaella_conglomeratum_HMJAU_M20366_2
------------------------------gactgaggaaaaaagcctcttatactctaa
attaatttgctatcttgagtgctttgggtggtttatcacattcttgaagtaagggtgaaa
t-tgttaataactggaagatgttcaaaagcgaaagcaatcg-caaaaaagctctgacgct
gaggcactatggcatggggatcaaaaaggattagaga-ccttgtagtccacgctgtaaac
-atgggtgttcaatatctagaagattgt--------------------------------
----------------------ttatt-gattttttgggaatttaaagctaacgcgtcaa
acaccccg-ctggggaatgtggccgcaaggcttaaactcaacggaattgacggtgactca
tacaaggggtggag--
>Nannengaella_conglomeratum_HMJAU_M20366_1
------------------------------gactgaggaaaaaagcctcttatactctaa
attaatttgctatcttgagtgctttgggtggtttatcacattcttgaagtaagggtgaaa
t-tgttaataactggaagatgttcaaaagcgaaagcaatcg-caaaaaagctctgacgct
gaggcactatggcatggggatcaaaaaggattagaga-ccttgtagtccacgctgtaaac
-atgggtgttcaatatctagaagattgt--------------------------------
----------------------ttatt-gattttttgggaatttaaagctaacgcgtcaa
acaccccg-ctggggaatgtggccgcaaggcttaaactcaacggaattgacggtgactca
tacaaggggtggag--
>Nannengaella_sulphurea_HMJAU_M20333_1
--------------------------------------------gtctctt-taatctag
actaacttactatcttgagtgttttgggtgacttat-acattcctgaaggaagggtgaaa
t-tgttgataactggaagatgttcaaaagcgaaagcaatcg-taaagaaactctgacgct
gaggcactaaggcgtggggatcaaaaaggattagaga-ccttgtagtccacgcattaaac
-atgggtgttcaatatcttgaaaatg----------------------------------
-----------------------gttt-tcatttttggggaatttaaagtaacgcgtcaa
acaccccg-ctggggaatgtggccgcaaggtctaaactcaacggaattgacggtggctca
tacaaggggtggag--
>Nannengaella_sulphurea_HMJAU_M20334_1
--------------------------------------------gtctctt-taatctag
actaacttactatcttgagtgttttgggtgacttat-acattcctgaaggaagggtgaaa
t-tgttgataactggaagatgttcaaaagcgaaagcaatcg-taaagaaactctgacgct
gaggcactaaggcgtggggatcaaaaaggattagaga-ccttgtagtccacgcattaaac
-atgggtgttcaatatcttgaaaatg----------------------------------
-----------------------gttt-tcatttttggggaatttaaagtaacgcgtcaa
acaccccg-ctggggaatgtggccgcaaggtctaaactcaacggaattgacggtggctca
tacaaggggtggag--
>Nannengaella_sulphurea_HMJAU_M20288_1
--------------------------------------------gtctctt-taatctag
actaacttactatcttgagtgttttgggtgacttat-acattcctgaaggaagggtgaaa
t-tgttgataactggaagatgttcaaaagcgaaagcaatcg-taaagaaactctgacgct
gaggcactaaggcgtggggatcaaaaaggattagaga-ccttgtagtccacgcattaaac
-atgggtgttcaatatcttgaaaatg----------------------------------
-----------------------gttt-tcatttttggggaatttaaagtaacgcgtcaa
acaccccg-ctggggaatgtggccgcaaggtctaaactcaacggaattgacggtggctca
tacaaggggtggag--
>Nannengaella_leocopus_HMJAU_M20327_1
-------------------------------gacaaggaaaatagcctttt-tcatctag
atcaatttgttagcttgagtgttttaggtggcttat-acattcttgaagtaagagtgaaa
t-tgttgataactggaagatgttcaaaggcggaagcgatcg-caattagactctgacact
gaggcactaaggcgtggggatcaaaacggattagaga-ccgtgtagtccacgcattaaac
-atgggtgttcaatatcctgggtatttc--------------------------------
----------------------tacgg-aaagcttggggaatttacagctaacgcgtcaa
acaccccg-ctggggaatgtggccgcaaggtttaaactcaacggaattgacggtggctca
tacaaggggtggag--
>Nannengaella_leocopus_HMJAU_M20301_1
------------------------------------ggaaaatagcctttt-tcatctag
atcaatttgttagcttgagtgttttaggtggcttat-acattctcgaagtaagagtgaaa
t-tgttgataactggaagatgttcaaaggcggaagcgatcg-caattagactctgacact
gaggcactaaggcgtggggatcaaaacggattagaga-ccgtgtagtccacgcattaaac
-atgggtgttcaatgtcctgggttattt--------------------------------
----------------------ctacg-gaagcttggggaatttacagctaacgcgtcaa
acaccccg-ctggggaatgtggccgcaaggtttaaactcaacggaattgacggtggctca
tacaaggggtggag--
>Nannengaella_cremiluteum_HMJAU_M10217_1
--------------------------------ctgagggagatagcctctt-taatcaag
attaacttgttagcttgagtgtttaaggtggcttat-acattcttgaggtaagagtgaaa
t-tgttgataactggaagatgttcaaaggcggaagcgatcg-caattagactctgacact
gaggcactaaggcgtggggatcaaaacggattagaga-ccgtgtagtccacgcattaaac
-atgggtgttcaatattctgagtattct--------------------------------
-----------------------atag-gaatcttggggaatttacagctaacgcgtcaa
acaccccg-ctggggaatgtggccgcaaggtttaaactcaacggaattgacggtggctca
tacaaggggtggag--
>Nannengaella_alpestre_MA_Fungi_35213
--------------taaacatttagtcaaaggctgaggaa--aaccctctt-cgatctaa
atctatttactagcttgagtattttgggtggcttat-acattcctgaagtaagggtgaaa
t-tgtttataactggaagatgttcaaaagcgaaagcaatcg-caaagaaattctgacgct
aaggcactaaggcgtggggatcaaaaaggattagaga-cctcgtagtccacgcattaaac
-atgggtgttcaataacttggagcgc----------------------------------
----------------------acaaa-gtgccttagggaatttacagctaacgcgtcaa
acaccccg-ctggggaatgtggccgcaaggtctaaactcaacggaattgacggtggctca
tacaagg---------
>Nannengaella_alpestre_MA_Fungi_80037
----------------------tagtcaaaggctgaggaa--aaccctctt-cgatctaa
atctatttactagcttgagtattttgggtggcttat-acattcctgaagtaagggtgaaa
t-tgtttataactggaagatgttcaaaagcgaaagcaatcg-caaagaaattctgacgct
aaggcactaaggcgtggggatcaaaaaggattagaga-cctcgtagtccacgcattaaac
-atgggtgttcaataacttggagcgc----------------------------------
----------------------acaaa-gtgccttagggaatttacagctaacgcgtcaa
acaccccg-ctggggaatgtggccgcaaggtctaaactcaacggaattgacggtggctca
tacaagg---------
>Nannengaella_globulifera_MA_Fungi_51647
cgtaggtggctaattaaaaatctagtcaaagactaaggaaaatagcctttt-tattctag
atctatttgttagcttgagtgttttagatggtttat-acattcttgaaggatgggtgaaa
t-tgttaataactggaagatgttcaaaggcggaagcaatcg-caataaaactctgacact
taggcacgaaggcatggggatcaagacggattagaga-ccgagtagtccatgctgtaaac
-atgggtgttcaatatcctggagctgtt--------------------------------
----------------cttataaatgg-gaatcttagggaatttgcagctaacgcgtcaa
acaccccg-ctggggaatgtggccacaaggcttaaactcaaaggaattgacggtggctca
tacaagg---------
>Nannengaella_globulifera_MA_Fungi_46711
cgtaggctgctaactaaacatctagtcaaagactaaggaaaagagcctttt-taatctag
atctatttgttagcttgagtgttttaggtggcttat-acattcttgaagtaagggtgaaa
t-tgttgataactagaagatgttcaaaggcgaaagcgatcg-caataaaactctgacgct
aaggtacgaaagcttggggatcgaaacggattagaga-ccgtgtagtccaggccgtaaac
-atgggtgttaaatatcttgagccgtgc--------------------------------
-----------------tttttttaaa-gtatcttggggaattttaagctaacgcgtcaa
acaccccg-ctggggaatgtggccacaaggcttaaactcaaaagaattgacggtggctca
tacaagg---------
>Nannengaella_sulphurea_MA_Fungi_81473
cgcaggctgatagctaaacatctagtaaaagactgagataaaaattctctt-taatctag
atcaacttgctatcttgagtgttttgggtgacttatcacattcttgaagaaagggtgaaa
tctgttgataactggaagatgttcaaaagcgaaagcaatcgtcaaagaaactctgacgct
gaggcactaaggcgtggggatcgaaaaggattagagacccttgtagtccacgcactaaac
catgggtgttcaatatcttgaaaa------------------------------------
----------------------------agtttttagggaatttaaagctaacgcgtcaa
acatcccgcctggggaatgtggccgcaaggtctaaactcaacggaattgacggtggctca
tacaagg---------
